# Supplementary material for: Energy conversion and storage via photoinduced polarization change in non-ferroelectric molecular [CoGa] crystals
Source: Nat Commun. 2023 Jun 9;14:3394. doi: 10.1038/s41467-023-39127-8 (PMC10256679; doi:10.1038/s41467-023-39127-8)
Supplement: Supplementary file 2 — Source Data [file 41467_2023_39127_MOESM2_ESM.xlsx]

## Sheet: Fig. 2.
Field (Oe)	Temp. (K)	m (emu)	Calcd. chiT		Field (Oe)	Temp. (K)	m (emu)	Calcd. chiT					Field (Oe)	Temp. (K)	m (emu)	Calcd. chiT		Field (Oe)	Temp. (K)	m (emu)	Calcd. chiT
5000	300.055	0.00883	2.64827		5000	9.99105	0.04181	0.41773					5000	10.0072	0.00101	0.86865		5000	69.878	-4.71015e-05	0.38546		sample mass	3.3 mg
5000	297.078	0.00891	2.64579		5000	13.37	0.03176	0.42466			sample mass	11.41 mg	5000	11.0654	0.00090268	0.86962		5000	68.8719	-4.61525e-05	0.38494		Pascal correction (emu, with transparent tape)	9.14*10^-3
5000	294.038	0.00901	2.64811		5000	15.828	0.02677	0.42369			Pascal correction (emu, with capsule)	7.62*10^-4	5000	12.14	0.000798317	0.85659		5000	67.8992	-4.51719e-05	0.38463		(photomagnetic properties)
5000	291.106	0.00909	2.64714		5000	18.458	0.02271	0.41919			(magnetic properties)		5000	13.0909	0.000723534	0.84837		5000	66.8849	-4.40951e-05	0.38442
5000	288.451	0.00916	2.64102		5000	20.7833	0.0201	0.41769					5000	14.0767	0.00066231	0.84595		5000	65.8749	-4.29328e-05	0.38451
5000	285.475	0.00925	2.64016		5000	23.3694	0.01777	0.41533					5000	15.0987	0.000606512	0.84255		5000	64.8921	-4.1827e-05	0.38429
5000	282.228	0.00934	2.63576		5000	26.7929	0.01543	0.41353					5000	16.0855	0.000560749	0.84098		5000	63.8882	-4.0688e-05	0.38395
5000	279.087	0.00944	2.63451		5000	28.4941	0.01454	0.41437					5000	17.0925	0.000518684	0.83832		5000	62.8928	-3.94998e-05	0.38371
5000	275.821	0.00954	2.63094		5000	30.9645	0.01336	0.41354					5000	18.1004	0.000479967	0.83383		5000	61.8863	-3.80814e-05	0.38433
5000	272.847	0.00964	2.63102		5000	34.3724	0.01196	0.41094					5000	19.0939	0.000446086	0.82983		5000	60.8984	-3.6976e-05	0.38337
5000	270.03	0.00973	2.62607		5000	36.2709	0.01128	0.40928					5000	20.0765	0.000414626	0.82394		5000	59.8836	-3.54907e-05	0.38383
5000	267.241	0.00981	2.6227		5000	38.3737	0.01062	0.40761					5000	21.1015	0.000386518	0.82037		5000	58.8772	-3.41454e-05	0.38347
5000	264.872	0.00989	2.61841		5000	40.8938	0.01094	0.44735					5000	22.2702	0.000355997	0.81351		5000	57.9053	-3.25846e-05	0.38409
5000	262.658	0.00997	2.61754		5000	43.48	0.00929	0.40378					5000	23.0844	0.000336592	0.80879		5000	56.9087	1.8685e-05	0.60196
5000	260.697	0.01003	2.61454		5000	45.9526	0.00875	0.40215					5000	24.091	0.000312938	0.80021		5000	55.8898	-2.94222e-05	0.38432
5000	258.773	0.01008	2.60732		5000	50.3394	0.00793	0.39902					5000	25.0943	0.000291253	0.79167		5000	54.8912	-2.759e-05	0.38519
5000	257.026	0.01354	3.48061		5000	52.2456	0.00761	0.39767					5000	26.0907	0.000270655	0.78176		5000	53.874	-2.52576e-05	0.38772
5000	255.458	0.01018	2.59941		5000	54.2544	0.00731	0.39655					5000	27.0807	0.000250165	0.76874		5000	52.8811	-2.3136e-05	0.38921
5000	253.927	0.01022	2.59459		5000	56.1562	0.00703	0.3948					5000	28.0881	0.000231007	0.75593		5000	51.8982	-2.08506e-05	0.3911
5000	251.584	0.01033	2.59967		5000	59.5722	0.00657	0.3914					5000	29.0935	0.000211479	0.73928		5000	50.8999	-1.86484e-05	0.3922
5000	249.179	0.01038	2.58551		5000	61.5101	0.00634	0.38992					5000	30.1087	0.00019317	0.72266		5000	49.8767	-1.61389e-05	0.39395
5000	246.647	0.01045	2.57863		5000	63.4159	0.00613	0.38871					5000	31.0899	0.000175743	0.70453		5000	48.861	-1.35797e-05	0.39554
5000	244.137	0.01052	2.56743		5000	65.9342	0.00587	0.38685					5000	32.113	0.000157124	0.68171		5000	47.8993	-1.16041e-05	0.39504
5000	241.56	0.01057	2.55259		5000	68.399	0.00563	0.38495					5000	33.0944	0.00014162	0.66307		5000	46.8987	-9.10654e-06	0.3958
5000	238.957	0.01062	2.53864		5000	71.9487	0.00532	0.38258					5000	34.1022	0.00012484	0.63924		5000	45.9229	-6.48818e-06	0.39681
5000	236.428	0.01065	2.51856		5000	73.7863	0.00517	0.38118					5000	35.0998	0.000109202	0.61571		5000	44.8928	-4.09339e-06	0.39618
5000	233.743	0.01069	2.49846		5000	76.0032	0.005	0.37989					5000	36.0775	9.41201e-05	0.591		5000	43.9172	-1.25991e-06	0.39715
5000	231.382	0.01069	2.47356		5000	79.5319	0.00476	0.37849					5000	37.0967	8.01113e-05	0.56771		5000	42.8853	1.84873e-06	0.39807
5000	228.829	0.0107	2.44877		5000	81.3504	0.00464	0.37751					5000	38.0985	6.74704e-05	0.54599		5000	41.9068	5.11385e-06	0.39952
5000	226.186	0.01066	2.4122		5000	83.4822	0.00452	0.37695					5000	39.0818	5.66283e-05	0.52748		5000	40.8916	8.27486e-06	0.39978
5000	223.949	0.01063	2.38063		5000	86.0008	0.00437	0.376					5000	40.1023	4.69495e-05	0.51139		5000	39.8973	1.17846e-05	0.40084
5000	221.152	0.01046	2.31283		5000	88.4661	0.00426	0.37646					5000	41.0945	3.80571e-05	0.49593		5000	38.9153	1.55071e-05	0.40212
5000	218.885	0.01031	2.25687		5000	90.933	0.00413	0.37536					5000	42.0988	3.04236e-05	0.48332		5000	37.9066	1.92249e-05	0.40254
5000	216.226	0.00942	2.03592		5000	93.2851	0.000701244	0.06542					5000	43.0956	2.23466e-05	0.46799		5000	36.8865	2.3102e-05	0.40271
5000	213.722	0.00817	1.74524		5000	95.9072	0.0039	0.37386					5000	44.0851	1.76793e-05	0.4629		5000	35.8782	2.73922e-05	0.40354
5000	211.209	0.0069	1.4573		5000	99.6832	0.00374	0.37308					5000	45.1037	1.17939e-05	0.45318		5000	34.9028	3.1591e-05	0.40384
5000	208.73	0.00581	1.2124		5000	101.664	0.00366	0.37231					5000	46.1	6.82037e-06	0.44555		5000	33.91	3.6236e-05	0.40448
5000	206.431	0.00508	1.04946		5000	103.635	0.00359	0.37183					5000	47.0914	2.39926e-06	0.43911		5000	32.9022	4.13538e-05	0.40541
5000	203.883	0.00443	0.90317		5000	105.972	0.0035	0.37121					5000	48.1101	-1.63059e-06	0.43369		5000	31.9085	4.64568e-05	0.40569
5000	200.439	0.00338	0.67688		5000	108.536	0.00342	0.37109					5000	49.0974	-5.49258e-06	0.428		5000	30.8973	5.21931e-05	0.40647
5000	198.784	0.0038	0.75595		5000	111.734	0.00331	0.36999					5000	50.0977	-9.11612e-06	0.42276		5000	29.8859	5.82407e-05	0.40707
5000	196.439	0.0035	0.68735		5000	113.603	0.00326	0.37004					5000	51.0996	-1.25387e-05	0.41776		5000	28.887	6.44896e-05	0.40735
5000	193.92	0.00329	0.63855		5000	115.968	0.00319	0.37011					5000	52.1007	-1.58068e-05	0.41284		5000	27.9096	7.1397e-05	0.4084
5000	191.422	0.00316	0.60436		5000	119.499	0.0031	0.37009					5000	53.104	-1.88174e-05	0.40849		5000	26.9017	7.89831e-05	0.40936
5000	188.981	0.00304	0.57467		5000	121.393	0.00305	0.37027					5000	54.1054	-2.3478e-05	0.39679		5000	25.8947	8.69937e-05	0.40999
5000	186.398	0.00293	0.5462		5000	123.478	0.003	0.37046					5000	55.0806	-2.36917e-05	0.40304		5000	24.8732	9.58611e-05	0.41079
5000	183.916	0.00287	0.52781		5000	126.051	0.00295	0.37198					5000	56.0815	-2.63325e-05	0.39897		5000	23.9382	0.00010444	0.41114
5000	181.399	0.00279	0.50618		5000	128.332	0.0029	0.3725					5000	57.1007	-2.84398e-05	0.39696		5000	22.9032	0.000114723	0.41149
5000	178.976	0.00273	0.48946		5000	130.981	0.00285	0.37389					5000	58.0909	-3.05273e-05	0.39452		5000	21.9194	0.000125706	0.41233
5000	176.422	0.00271	0.47797		5000	133.47	0.00281	0.37455					5000	59.0899	-3.24372e-05	0.39262		5000	20.9151	0.000137614	0.4126
5000	173.972	0.00268	0.46665		5000	135.93	0.00277	0.37606					5000	60.1005	-3.41739e-05	0.3913		5000	19.9121	0.000150813	0.41304
5000	171.387	0.00266	0.45624		5000	139.539	0.0027	0.37718					5000	61.0911	-3.59066e-05	0.38961		5000	18.8885	0.000165853	0.41366
5000	168.878	0.00263	0.44443		5000	141.399	0.00268	0.37837					5000	62.1185	-3.76281e-05	0.38793		5000	17.9104	0.00018158	0.41391
5000	166.332	0.00262	0.43552		5000	143.553	0.00264	0.37968					5000	63.0818	-3.90872e-05	0.38687		5000	16.9195	0.000199912	0.41487
5000	163.739	0.00263	0.43073		5000	145.972	0.00262	0.38176					5000	64.0797	-4.05154e-05	0.38595		5000	15.9043	0.000220575	0.41527
5000	161.444	0.00264	0.4258		5000	148.493	0.00259	0.38399					5000	65.1037	-4.37818e-05	0.37575		5000	14.9196	0.00024338	0.41573
5000	158.851	0.00263	0.41846		5000	150.924	0.00256	0.38629					5000	66.1041	-4.32338e-05	0.38431		5000	13.9058	0.000269821	0.41577
5000	156.439	0.00265	0.4141		5000	153.444	0.00254	0.38912					5000	67.0637	-4.46827e-05	0.38242		5000	12.9166	0.000298054	0.41425
5000	153.839	0.00265	0.40782		5000	156.031	0.00251	0.39221					5000	68.0827	-4.57742e-05	0.38251		5000	11.916	0.000331069	0.41243
5000	151.421	0.00266	0.40293		5000	159.654	0.00248	0.39653					5000	69.0937	-4.68466e-05	0.38249		5000	10.9161	0.000369947	0.41047
5000	148.881	0.0027	0.40125		5000	161.615	0.00247	0.39907					5000	70.0764	-4.79393e-05	0.38204		5000	10.0097	0.000425065	0.41884
5000	146.35	0.00271	0.39699		5000	163.469	0.00246	0.40156
5000	144.014	0.00274	0.39399		5000	165.874	0.00244	0.40541
5000	141.373	0.00277	0.39169		5000	168.443	0.00244	0.41046
5000	138.931	0.00281	0.38983		5000	170.914	0.00243	0.41468
5000	136.51	0.00283	0.38608		5000	173.51	0.00242	0.42027
5000	133.914	0.00288	0.38603		5000	175.957	0.00242	0.42535
5000	131.395	0.00292	0.38359		5000	179.579	0.00242	0.43523
5000	128.921	0.00297	0.38347		5000	181.301	0.00243	0.44
5000	126.391	0.00301	0.38041		5000	183.432	0.00243	0.44637
5000	123.864	0.00307	0.38025		5000	185.942	0.00244	0.4541
5000	121.436	0.00312	0.37934		5000	188.406	0.00246	0.46324
5000	118.879	0.00318	0.37848		5000	190.885	0.00248	0.47246
5000	116.485	0.00323	0.37643		5000	193.486	0.0025	0.48286
5000	113.867	0.00331	0.37702		5000	195.978	0.00253	0.49522
5000	111.402	0.00339	0.37785		5000	199.726	0.00258	0.51607
5000	108.97	0.00343	0.37387		5000	201.583	0.00262	0.52819
5000	106.37	0.00354	0.37683		5000	203.498	0.00266	0.54214
5000	103.894	0.00363	0.37685		5000	205.965	0.00272	0.56053
5000	101.427	0.00372	0.37705		5000	208.431	0.00281	0.58542
5000	98.9611	0.00383	0.37854		5000	211.088	0.0029	0.6123
5000	96.1875	0.00393	0.37835		5000	213.515	0.00302	0.64494
5000	93.9357	0.00403	0.37868		5000	215.934	0.00319	0.68893
5000	91.4322	0.00414	0.37844		5000	222.407	0.00398	0.88477
5000	88.9284	0.00428	0.38028		5000	224.238	0.0044	0.98748
5000	86.4938	0.0044	0.3802		5000	226.005	0.00502	1.13544
5000	83.8999	0.00454	0.38129		5000	227.854	0.00589	1.34195
5000	81.4303	0.00469	0.3822		5000	229.77	0.0069	1.58586
5000	78.8191	0.00489	0.38557		5000	231.613	0.00782	1.81212
5000	76.4658	0.00502	0.38423		5000	233.503	0.00856	1.99886
5000	73.9043	0.00523	0.38615		5000	235.875	0.00918	2.16587
5000	71.4335	0.00542	0.38743		5000	239.871	0.00974	2.33737
5000	68.9011	0.00563	0.38814		5000	241.657	0.00989	2.38962
5000	66.3634	0.00586	0.38883		5000	243.57	0.00998	2.4308
5000	63.9136	0.0061	0.39003		5000	245.949	0.01004	2.46875
5000	61.4395	0.00639	0.39242		5000	250.243	0.01004	2.51132
5000	58.8315	0.0067	0.39435		5000	252.121	0.01003	2.52824
5000	56.405	0.007	0.39472		5000	254.041	0.01001	2.54308
5000	53.9241	0.00736	0.39665		5000	255.964	0.00999	2.55635
5000	51.4275	0.00773	0.3976		5000	259.918	0.00992	2.57885
5000	48.9238	0.00817	0.39952		5000	261.869	0.00987	2.58593
5000	46.4218	0.00863	0.40076		5000	263.82	0.00984	2.5951
5000	43.7644	0.00919	0.40234		5000	265.998	0.00978	2.60134
5000	37.7577	0.01068	0.40341		5000	268.427	0.00972	2.60969
5000	35.3519	0.01144	0.4045		5000	270.892	0.00966	2.61603
5000	33.0431	0.01231	0.40677		5000	273.444	0.00959	2.62116
5000	30.6506	0.0133	0.40765		5000	275.86	0.00951	2.6235
5000	28.3791	0.01442	0.40909		5000	278.418	0.00944	2.62907
5000	25.9828	0.0158	0.41045		5000	281.803	0.00934	2.63313
5000	23.643	0.01749	0.41346		5000	283.684	0.00929	2.6345
5000	21.9351	0.01883	0.41302		5000	285.947	0.00922	2.63684
5000	20.0781	0.0207	0.41561		5000	288.478	0.00821	2.36907
5000	18.166	0.02296	0.41703		5000	290.979	0.00908	2.64233
5000	16.7	0.025	0.41755		5000	295.248	0.00896	2.64681
5000	14.1431	0.02911	0.41177		5000	297.157	0.00891	2.6485
5000	11.6164	0.03384	0.39306		5000	299.023	0.00887	2.6527
5000	9.98843	0.04178	0.41731		5000	300.025	0.00883	2.64953

## Sheet: Fig. 3
	Co(II)_HERFD_300K			Co(III)_HERFD_12K			Co(III)_fitting_12K			Co(II)_fitting_300K
Energy(eV)	Intensity		Energy(eV)	Intensity		Energy(eV)	Intensity		Energy(eV)	Intensity
7699.94	-0.000280692		7700.02	3.47625e-05		7703.94	0.000233828		7704.12	0.000519202
7700.18	6.22924e-08		7700.26	5.07889e-05		7704.2	0.00025824		7704.37	0.000597746
7700.43	0.000293525		7700.5	0.00010809		7704.44	0.000285419		7704.61	0.000693738
7700.68	-0.000297384		7700.75	0.000112714		7704.68	0.000316122		7704.84	0.000814579
7700.93	-0.000327864		7701.01	-0.000162083		7704.92	0.000353312		7705.09	0.00097871
7701.18	0.000185662		7701.25	-8.29811e-05		7705.17	0.000398336		7705.34	0.00121215
7701.42	0.000266516		7701.49	-0.000172595		7705.42	0.000454294		7705.59	0.00155914
7701.66	3.97106e-06		7701.74	0.000222228		7705.67	0.000522072		7705.69	0.00173977
7701.91	-0.000183391		7701.99	0.000584594		7705.77	0.000551691		7705.79	0.00196858
7702.15	7.12645e-05		7702.23	3.44072e-06		7705.87	0.000586394		7705.89	0.00222922
7702.39	0.000301928		7702.47	-3.13265e-05		7705.96	0.000620297		7705.98	0.00255645
7702.63	0.000401892		7702.71	0.00018467		7706.06	0.000660605		7706.08	0.00301198
7702.88	0.000122649		7702.96	0.000288999		7706.16	0.000706457		7706.18	0.00356629
7703.13	0.000136614		7703.21	0.000108462		7706.26	0.000755498		7706.27	0.00430814
7703.38	0.00033089		7703.45	7.17658e-05		7706.36	0.000810215		7706.37	0.00539626
7703.62	-9.62989e-05		7703.7	4.64713e-05		7706.45	0.000870953		7706.48	0.00701021
7703.87	0.000337715		7703.94	-3.21656e-05		7706.56	0.000944306		7706.59	0.00906343
7704.12	-2.75176e-05		7704.2	3.92318e-05		7706.65	0.00101812		7706.68	0.0115036
7704.37	-9.67362e-05		7704.44	0.000161188		7706.75	0.00110527		7706.78	0.0145439
7704.61	5.60739e-05		7704.68	-3.96922e-05		7706.85	0.001204		7706.88	0.0179519
7704.84	0.00012751		7704.92	0.000161514		7706.95	0.00131687		7706.97	0.0212911
7705.09	0.000273064		7705.17	-1.91086e-08		7707.04	0.00143657		7707.06	0.0241815
7705.34	0.000164177		7705.42	-8.13205e-05		7707.15	0.00159814		7707.16	0.0265507
7705.59	0.00064305		7705.67	0.000285447		7707.24	0.00176193		7707.26	0.0278157
7705.69	0.000632686		7705.77	0.000362044		7707.33	0.00196113		7707.36	0.0278755
7705.79	0.000802778		7705.87	0.00028092		7707.44	0.00222786		7707.46	0.0268998
7705.89	0.000890003		7705.96	0.000407793		7707.53	0.00250596		7707.56	0.025482
7705.98	0.00124118		7706.06	0.00063682		7707.63	0.00290383		7707.66	0.0241933
7706.08	0.00185121		7706.16	0.000530321		7707.74	0.00339172		7707.75	0.02358
7706.18	0.00250057		7706.26	0.000811415		7707.83	0.00399065		7707.86	0.0239751
7706.27	0.00327734		7706.36	0.000735679		7707.94	0.00479898		7707.96	0.0255308
7706.37	0.00417395		7706.45	0.00095508		7708.04	0.00586573		7708.06	0.0278751
7706.48	0.00579586		7706.56	0.00137242		7708.14	0.00726925		7708.16	0.0307568
7706.59	0.00766125		7706.65	0.00144766		7708.24	0.00912037		7708.26	0.0331558
7706.68	0.00987019		7706.75	0.00157435		7708.34	0.0113232		7708.36	0.03476
7706.78	0.0130327		7706.85	0.00158626		7708.43	0.0141666		7708.45	0.0352862
7706.88	0.0161867		7706.95	0.0018091		7708.53	0.0174739		7708.55	0.034812
7706.97	0.0193691		7707.04	0.00183993		7708.63	0.0217661		7708.66	0.033486
7707.06	0.0229792		7707.15	0.00216418		7708.74	0.0263705		7708.76	0.0318045
7707.16	0.0245016		7707.24	0.00193137		7708.84	0.0312984		7708.86	0.0303293
7707.26	0.0260681		7707.33	0.00233583		7708.93	0.0353489		7708.96	0.0288624
7707.36	0.0262447		7707.44	0.00265737		7709.04	0.0392746		7709.06	0.0276147
7707.46	0.0249512		7707.53	0.00234785		7709.13	0.0415729		7709.15	0.0262346
7707.56	0.0241895		7707.63	0.00284947		7709.23	0.0425522		7709.26	0.0243271
7707.66	0.0236253		7707.74	0.00304283		7709.33	0.0416149		7709.34	0.0223769
7707.75	0.0242679		7707.83	0.00349833		7709.42	0.0392358		7709.44	0.0198538
7707.86	0.0258323		7707.94	0.00415447		7709.52	0.0355081		7709.54	0.017069
7707.96	0.0280931		7708.04	0.00520942		7709.62	0.0306047		7709.64	0.0145777
7708.06	0.0297397		7708.14	0.00644188		7709.72	0.0257986		7709.74	0.0123154
7708.16	0.0323572		7708.24	0.0081633		7709.82	0.0208784		7709.84	0.0104912
7708.26	0.0340183		7708.34	0.0107624		7709.92	0.0166058		7709.94	0.00929222
7708.36	0.034941		7708.43	0.0135152		7710.02	0.0132581		7710.04	0.00861074
7708.45	0.0353103		7708.53	0.0171767		7710.12	0.0106577		7710.14	0.00834267
7708.55	0.0344646		7708.63	0.0220359		7710.22	0.00856667		7710.24	0.00836982
7708.66	0.0325091		7708.74	0.0277377		7710.32	0.00714999		7710.34	0.00850626
7708.76	0.0312966		7708.84	0.0329941		7710.42	0.00608671		7710.45	0.00855456
7708.86	0.0298987		7708.93	0.0371827		7710.53	0.00519637		7710.55	0.0083821
7708.96	0.0287689		7709.04	0.0400347		7710.63	0.00455834		7710.64	0.00795454
7709.06	0.0278798		7709.13	0.0424569		7710.72	0.00406727		7710.74	0.00723007
7709.15	0.02765		7709.23	0.0428637		7710.82	0.00359758		7710.84	0.00630828
7709.26	0.0272946		7709.33	0.0415192		7710.92	0.00320089		7710.94	0.00541686
7709.34	0.0272934		7709.42	0.0386577		7711.01	0.00290539		7711.03	0.00448726
7709.44	0.0265812		7709.52	0.0341766		7711.11	0.00263411		7711.14	0.00357555
7709.54	0.0253164		7709.62	0.0299796		7711.22	0.00240892		7711.24	0.0029076
7709.64	0.0235195		7709.72	0.0253128		7711.32	0.00225497		7711.34	0.00238063
7709.74	0.0217352		7709.82	0.0212941		7711.42	0.00213492		7711.45	0.00194161
7709.84	0.0196854		7709.92	0.0178426		7711.52	0.00204784		7711.54	0.00165825
7709.94	0.0176996		7710.02	0.0152091		7711.62	0.00198437		7711.64	0.00144071
7710.04	0.0156921		7710.12	0.0133285		7711.71	0.00193903		7711.73	0.00127122
7710.14	0.0143491		7710.22	0.0121285		7711.81	0.00190571		7711.82	0.00114556
7710.24	0.0134098		7710.32	0.011079		7711.9	0.00188636		7711.92	0.00102606
7710.34	0.0117469		7710.42	0.00977801		7712	0.00187496		7712.03	0.000928071
7710.45	0.0111924		7710.53	0.008709		7712.1	0.00186407		7712.12	0.000848805
7710.55	0.0111147		7710.63	0.00802107		7712.2	0.00184311		7712.22	0.000781468
7710.64	0.0106829		7710.72	0.00759014		7712.3	0.00180545		7712.33	0.000717242
7710.74	0.00996603		7710.82	0.00713628		7712.4	0.00173612		7712.42	0.000672432
7710.84	0.00922189		7710.92	0.00647026		7712.5	0.00165188		7712.51	0.000629202
7710.94	0.00883096		7711.01	0.00607672		7712.6	0.00153515		7712.62	0.000585133
7711.03	0.00820281		7711.11	0.0053166		7712.7	0.00139854		7712.72	0.000551096
7711.14	0.00742143		7711.22	0.00486027		7712.8	0.00126588		7712.83	0.000515887
7711.24	0.00649908		7711.32	0.00438978		7712.91	0.00112983		7712.92	0.000488337
7711.34	0.00608864		7711.42	0.00372953		7713.01	0.0010156		7713.03	0.000460386
7711.45	0.00516862		7711.52	0.00336094		7713.1	0.000919826		7713.12	0.00043846
7711.54	0.00493139		7711.62	0.00273488		7713.2	0.000848806		7713.21	0.000417401
7711.64	0.00456585		7711.71	0.00307144		7713.29	0.000793851		7713.32	0.000395075
7711.73	0.00421736		7711.81	0.00307603		7713.4	0.000752501		7713.42	0.000377286
7711.82	0.00417114		7711.9	0.00281478		7713.5	0.00073238		7713.51	0.00036068
7711.92	0.00359343		7712	0.00316643		7713.6	0.000726616		7713.77	0.000320577
7712.03	0.00373187		7712.1	0.00378108		7713.86	0.000749484		7714.02	0.000289697
7712.12	0.00386116		7712.2	0.00363155		7714.09	0.00077267		7714.26	0.000262931
7712.22	0.00375875		7712.3	0.00447808		7714.34	0.000735042		7714.5	0.000240469
7712.33	0.00402614		7712.4	0.00500077		7714.58	0.000615148		7714.75	0.00022004
7712.42	0.00414359		7712.5	0.00533332		7714.83	0.00046484		7714.99	0.000202176
7712.51	0.00425934		7712.6	0.00648708		7715.08	0.000347446
7712.62	0.00457789		7712.7	0.00693862
7712.72	0.00471401		7712.8	0.00765068
7712.83	0.00527334		7712.91	0.00963992
7712.92	0.00544882		7713.01	0.0100519
7713.03	0.00634727		7713.1	0.0115394
7713.12	0.00717585		7713.2	0.0123265
7713.21	0.00758594		7713.29	0.0132744
7713.32	0.00913964		7713.4	0.0142512
7713.42	0.0100494		7713.5	0.0154383
7713.51	0.0114931		7713.6	0.0169621
7713.77	0.0162007		7713.86	0.0189775
7714.02	0.024812		7714.09	0.0234969
7714.26	0.0364467		7714.34	0.0293738
7714.5	0.0536575		7714.58	0.0390911
7714.75	0.0756621		7714.83	0.0528557
7714.99	0.106663		7715.08	0.0686291
7715.25	0.148192		7715.33	0.0923315
7715.5	0.197061		7715.58	0.115504
7715.74	0.243952		7715.82	0.146388
7715.99	0.289637		7716.07	0.168334
7716.25	0.326541		7716.32	0.186189
7716.49	0.358278		7716.57	0.202353
7716.73	0.38054		7716.81	0.214858
7716.97	0.408858		7717.05	0.231572
7717.21	0.448939		7717.3	0.249897
7717.47	0.48835		7717.56	0.272144
7717.73	0.539047		7717.81	0.299074
7717.97	0.585748		7718.05	0.325163
7718.22	0.638715		7718.3	0.355967
7718.47	0.685139		7718.55	0.383017
7718.73	0.739502		7718.8	0.404854
7718.97	0.791485		7719.04	0.430279
7719.21	0.849051		7719.29	0.460648
7719.46	0.896715		7719.54	0.493228
7719.71	0.949633		7719.79	0.525903
7719.97	1.00873		7720.05	0.562128
7720.22	1.06907		7720.3	0.599569
7720.47	1.13397		7720.55	0.641912
7720.72	1.20213		7720.8	0.689731
7720.97	1.26138		7721.05	0.73467
7721.22	1.31676		7721.29	0.786102
7721.46	1.36824		7721.53	0.833004
7721.71	1.41795		7721.78	0.886362
7721.95	1.43958		7722.03	0.949515
7722.21	1.4768		7722.29	1.01942
7722.46	1.4995		7722.54	1.09404
7722.71	1.51251		7722.79	1.18261
7722.96	1.51474		7723.04	1.25609
7723.21	1.52447		7723.29	1.32365
7723.47	1.50781		7723.55	1.37504
7723.71	1.50774		7723.78	1.4089
7723.95	1.49315		7724.03	1.43274
7724.2	1.48138		7724.27	1.45744
7724.45	1.46306		7724.52	1.46932
7724.71	1.45243		7724.78	1.46514
7724.95	1.43976		7725.03	1.45391
7725.2	1.42814		7725.28	1.42749
7725.45	1.41707		7725.53	1.39686
7725.7	1.39728		7725.77	1.37456
7725.95	1.38122		7726.02	1.34068
7726.18	1.36907		7726.26	1.31484
7726.43	1.34973		7726.51	1.28583
7726.67	1.32941		7726.75	1.2632
7726.92	1.31051		7727	1.24764
7727.18	1.2909		7727.25	1.23955
7727.42	1.27643		7727.49	1.25123
7727.67	1.25855		7727.74	1.25229
7727.92	1.25277		7728	1.26358
7728.17	1.23533		7728.24	1.27037
7728.41	1.21445		7728.49	1.26566
7728.66	1.19806		7728.73	1.25884
7728.9	1.19414		7728.97	1.25395
7729.15	1.17854		7729.23	1.25135
7729.4	1.16635		7729.48	1.25019
7729.66	1.16641		7729.73	1.25294
7729.9	1.1604		7729.98	1.25704
7730.15	1.15239		7730.22	1.26404
7730.41	1.14107		7730.48	1.27124
7730.65	1.13624		7730.72	1.27378
7730.89	1.14194		7730.97	1.28204
7731.14	1.1316		7731.21	1.2816
7731.39	1.12457		7731.46	1.28142
7731.64	1.12796		7731.71	1.27792
7731.89	1.12322		7731.97	1.27931
7732.14	1.11537		7732.22	1.26907
7732.4	1.11463		7732.46	1.26247
7732.64	1.10919		7732.72	1.25422
7732.9	1.1006		7732.97	1.25995
7733.14	1.08713		7733.21	1.25783
7733.39	1.08851		7733.45	1.26443
7733.63	1.07826		7733.7	1.2742
7733.88	1.07412		7733.95	1.27704
7734.13	1.06613		7734.2	1.27877
7734.38	1.06107		7734.45	1.28112
7734.64	1.05899		7734.71	1.27518
7734.89	1.04913		7734.95	1.27707
7735.14	1.04426		7735.2	1.26913
7735.39	1.03493		7735.46	1.2634
7735.63	1.03244		7735.69	1.24512
7735.88	1.02715		7735.94	1.23652
7736.12	1.02658		7736.19	1.22781
7736.37	1.02453		7736.44	1.21055
7736.62	1.02844		7736.69	1.20319
7736.88	1.02781		7736.95	1.1963
7737.13	1.01092		7737.19	1.18693
7737.38	1.01394		7737.45	1.18319
7737.63	1.014		7737.7	1.17888
7737.88	1.01094		7737.94	1.17179
7738.12	1.00635		7738.19	1.17227
7738.36	1.00122		7738.43	1.16771
7738.61	0.998		7738.68	1.16595
7738.86	0.987155		7738.93	1.1588
7739.11	0.988202		7739.18	1.15703
7739.36	0.983141		7739.43	1.15041
7740.37	0.956612		7740.43	1.12785
7741.37	0.934278		7741.42	1.115
7742.38	0.901054		7742.44	1.0939
7743.37	0.882465		7743.43	1.06683
7744.39	0.855713		7744.44	1.04047
7745.39	0.841302		7745.45	1.00483
7746.41	0.821843		7746.46	0.984391
7747.42	0.818786		7747.48	0.957509
7748.42	0.809232		7748.47	0.93963
7749.43	0.814674		7749.49	0.919837
7750.43	0.816692		7750.48	0.900588
7751.44	0.821709		7751.48	0.888892
7752.44	0.836761		7752.49	0.872152
7753.45	0.858696		7753.49	0.855319
7754.46	0.870459		7754.51	0.846194
7755.45	0.895411		7755.51	0.841845
7756.48	0.917504		7756.53	0.83742
7757.5	0.939595		7757.54	0.836794
7758.52	0.956019		7758.56	0.844827
7759.54	0.981348		7759.58	0.851698
7760.53	0.996966		7760.58	0.86145
7761.56	1.01453		7761.6	0.874994
7762.56	1.03382		7762.6	0.881562
7763.58	1.04194		7763.62	0.899366
7764.59	1.05206		7764.63	0.909414
7765.6	1.05429		7765.64	0.922066
7766.62	1.06707		7766.66	0.94068
7767.63	1.06738		7767.67	0.948559
7768.66	1.0716		7768.7	0.959036
7769.68	1.08245		7769.72	0.970218
7771.74	1.09287		7771.77	0.997235
7773.77	1.09838		7773.81	1.02726
7775.8	1.09563		7775.84	1.04148
7777.82	1.09138		7777.86	1.07171
7779.85	1.08049		7779.88	1.08267
7781.89	1.07148		7781.92	1.10332
7783.94	1.05291		7783.97	1.10189
7785.97	1.03378		7786	1.1025
7787.99	1.02676		7788.02	1.09556
7790.01	1.00688		7790.03	1.08213
7792.03	0.992367		7792.06	1.07013
7794.09	0.98185		7794.11	1.06585
7796.14	0.964841		7796.16	1.05455
7798.16	0.960632		7798.19	1.04277
7800.19	0.954478		7800.21	1.03818
7802.2	0.957299		7802.23	1.02926
7804.23	0.95955		7804.25	1.02422
7806.27	0.963254		7806.29	1.01768
7808.31	0.968935		7808.33	1.01371
7810.32	0.967026		7810.35	1.00178
7812.34	0.972017		7812.37	0.995155
7814.35	0.979099		7814.37	0.995546
7816.36	0.985737		7816.39	0.986693
7818.4	0.991503		7818.43	0.978888
7820.42	0.996845		7820.45	0.974719
7825.46	1.00615		7825.49	0.971674
7830.49	1.01293		7830.53	0.975334
7835.52	1.01139		7835.56	0.979566
7840.51	1.02179		7840.55	0.988028
7845.53	1.01761		7845.58	0.996973
7850.52	1.0236		7850.57	1.00348
7855.49	1.01521		7855.54	1.00954
7860.47	1.0174		7860.52	1.01487
7865.41	1.00528		7865.47	1.01475
7870.39	1.01403		7870.46	1.01596
7875.35	1.00915		7875.42	1.01843
7880.32	0.991732		7880.39	1.02731
7885.3	1.00178		7885.36	1.02475
7890.25	0.988483		7890.31	1.02096
7895.23	0.997864		7895.29	1.01229
7900.18	0.995464		7900.25	1.01177
7905.14	0.992943		7905.2	1.00786
7910.11	0.994228		7910.17	1.0008
7915.05	0.998167		7915.11	0.999288
7920.03	0.999796		7920.09	0.992262
7924.99	1.00455		7925.05	0.995898
7929.93	1.00248		7929.99	0.995616
7934.91	1.00235		7934.97	0.992732
7939.84	1.01044		7939.9	0.996037
7944.82	1.00934		7944.89	0.999907
7949.78	1.01067		7949.85	0.997389
7954.72	1.00567		7954.8	0.994683
7959.71	1.00516		7959.77	0.998899
7964.67	1.00005		7964.72	1.00052
7969.65	1.00374		7969.71	1.00396
7974.64	1.0059		7974.69	1.00495
7979.6	0.99896		7979.65	1.00772
7984.58	0.999222		7984.63	1.01145
7989.55	0.99116		7989.59	1.01459
7994.56	0.992285		7994.58	1.01117
7999.6	0.994537		7999.62	1.00882
8004.62	0.998612		8004.64	1.0087
8009.69	0.997533		8009.71	1.01129
8014.75	1.00046		8014.76	1.00817
8019.81	0.99654		8019.82	1.00278
8024.92	0.99833		8024.92	1.00074
8029.99	1.00626		8029.99	1.0007
8035.07	1.00344		8035.07	0.998615
8040.16	1.00331		8040.16	0.99669
8045.23	1.00356		8045.22	0.999156
8050.32	1.00457		8050.32	0.99666
8055.39	1.00931		8055.39	1.00278
8060.45	0.998711		8060.45	0.999788
8065.52	1.00768		8065.52	0.999311
8070.55	1.00058		8070.55	0.997354
8075.61	1.00158		8075.61	1.00263
8080.65	1.00007		8080.66	1.00453
8085.64	0.996756		8085.68	1.00398
8090.68	0.998876		8090.71	1.00377
8095.68	0.998453		8095.72	1.00652
8100.68	1.00221

## Sheet: Fig. 4a
		7K	30K	60K	90K	120K	150K	180K	210K	240K	270K	295K
Wavenumbers		T(K)	T(K)	T(K)	T(K)	T(K)	T(K)	T(K)	T(K)	T(K)	T(K)	T(K)
3999.2		0.31669	0.31924	0.31906	0.31778	0.31766	0.31916	0.3216	0.32419	0.32744	0.32535	0.32352
3998.56		0.31677	0.31944	0.31921	0.31803	0.31786	0.31952	0.32166	0.32438	0.3275	0.32569	0.32345
3997.91		0.317	0.31962	0.31934	0.31827	0.31808	0.31983	0.3216	0.32445	0.32764	0.32585	0.32343
3997.27		0.31737	0.3197	0.31941	0.31858	0.3182	0.31991	0.32141	0.32437	0.32781	0.3258	0.32334
3996.63		0.31775	0.31967	0.31945	0.31902	0.31827	0.31981	0.32123	0.32428	0.32797	0.32566	0.32317
3995.99		0.31801	0.31963	0.31955	0.31948	0.31841	0.31973	0.32118	0.32432	0.32809	0.32555	0.32297
3995.34		0.31803	0.31958	0.31972	0.31974	0.3186	0.31975	0.3212	0.32443	0.32806	0.32542	0.32275
3994.7		0.31784	0.31948	0.3199	0.31967	0.3187	0.31983	0.32116	0.32443	0.3278	0.32515	0.32245
3994.06		0.31759	0.31938	0.32005	0.31942	0.31868	0.31992	0.32108	0.32427	0.32746	0.32474	0.32205
3993.41		0.31745	0.31945	0.32016	0.31924	0.31865	0.32003	0.32109	0.32413	0.3273	0.32433	0.32166
3992.77		0.31738	0.3197	0.32022	0.31922	0.31869	0.32014	0.32121	0.32416	0.32736	0.32402	0.32141
3992.13		0.31733	0.32002	0.32027	0.31932	0.31882	0.32023	0.32138	0.32431	0.32748	0.32388	0.32132
3991.49		0.31739	0.32029	0.32047	0.3195	0.31901	0.32038	0.32156	0.32449	0.32757	0.32395	0.32135
3990.84		0.31764	0.32051	0.32088	0.31975	0.31927	0.32063	0.32171	0.32459	0.32769	0.32426	0.32144
3990.2		0.31799	0.32071	0.32129	0.32	0.31952	0.32088	0.32178	0.32456	0.32788	0.32469	0.32152
3989.56		0.31828	0.32088	0.32147	0.32024	0.31972	0.321	0.32184	0.32451	0.32809	0.32508	0.32148
3988.91		0.31843	0.32101	0.32142	0.3205	0.3199	0.32101	0.32203	0.32458	0.32823	0.32536	0.32135
3988.27		0.31841	0.32114	0.32135	0.32077	0.32009	0.321	0.32238	0.32482	0.32831	0.32551	0.32123
3987.63		0.31823	0.32129	0.32138	0.32093	0.32022	0.321	0.32271	0.32508	0.32831	0.32548	0.32115
3986.99		0.31797	0.32148	0.32149	0.32092	0.32024	0.32101	0.32281	0.32523	0.32826	0.32528	0.32105
3986.34		0.31785	0.32162	0.3216	0.32088	0.32021	0.3211	0.32273	0.32534	0.32819	0.32509	0.32092
3985.7		0.31796	0.32164	0.32166	0.32096	0.32025	0.32127	0.32257	0.32547	0.32807	0.32502	0.32084
3985.06		0.31816	0.32149	0.32159	0.32112	0.32034	0.32136	0.32238	0.32553	0.32783	0.325	0.32085
3984.41		0.31832	0.3213	0.32142	0.32125	0.32039	0.32125	0.3222	0.32546	0.32753	0.32494	0.32083
3983.77		0.31846	0.32125	0.32132	0.32133	0.32033	0.32108	0.3221	0.3253	0.32737	0.32484	0.32068
3983.13		0.31866	0.32132	0.32138	0.32139	0.32017	0.321	0.32216	0.32517	0.32744	0.32478	0.32042
3982.49		0.3188	0.32131	0.32155	0.32141	0.31998	0.32099	0.3223	0.32506	0.32759	0.32474	0.32017
3981.84		0.31877	0.32113	0.32172	0.32136	0.31985	0.32097	0.32248	0.32495	0.32766	0.32468	0.32002
3981.2		0.31863	0.32098	0.32184	0.32127	0.31987	0.32097	0.32272	0.32491	0.32766	0.32462	0.31994
3980.56		0.31854	0.32104	0.32186	0.32118	0.32002	0.32105	0.32297	0.32494	0.32767	0.32451	0.31983
3979.91		0.31855	0.32124	0.32172	0.32105	0.32015	0.32113	0.32304	0.32496	0.32772	0.32432	0.31963
3979.27		0.31865	0.32141	0.32148	0.3209	0.32017	0.32115	0.32285	0.32488	0.3278	0.32405	0.31937
3978.63		0.31877	0.32153	0.32133	0.32086	0.32019	0.32112	0.32257	0.32484	0.32793	0.32384	0.31919
3977.99		0.31886	0.32164	0.32138	0.32099	0.32027	0.32105	0.32241	0.32497	0.3281	0.32376	0.31916
3977.34		0.31884	0.32172	0.32154	0.32119	0.32037	0.32092	0.32242	0.32522	0.32822	0.3238	0.31929
3976.7		0.31877	0.32173	0.32171	0.32135	0.32039	0.32079	0.32258	0.32544	0.32823	0.32385	0.31952
3976.06		0.31885	0.32169	0.32186	0.32148	0.32036	0.32079	0.32284	0.32555	0.32816	0.3239	0.31974
3975.41		0.3191	0.32169	0.32199	0.32162	0.32034	0.32089	0.32313	0.32552	0.32803	0.32394	0.31981
3974.77		0.31934	0.32172	0.32204	0.3217	0.3203	0.32093	0.32335	0.3254	0.32783	0.32395	0.31966
3974.13		0.31942	0.32173	0.322	0.32166	0.32025	0.32086	0.32344	0.32526	0.32763	0.32394	0.31935
3973.49		0.31935	0.3217	0.322	0.3216	0.32024	0.32083	0.32342	0.32519	0.32753	0.32394	0.319
3972.84		0.31924	0.32165	0.3221	0.32159	0.32031	0.32091	0.32328	0.32516	0.32753	0.32395	0.31874
3972.2		0.31918	0.32157	0.32217	0.32163	0.32046	0.32105	0.32301	0.3251	0.32757	0.32393	0.31857
3971.56		0.31925	0.32156	0.32212	0.32165	0.32067	0.32116	0.32273	0.32505	0.3276	0.32388	0.31847
3970.91		0.31945	0.32166	0.32198	0.32163	0.3209	0.32127	0.32262	0.32512	0.32764	0.32383	0.31837
3970.27		0.31961	0.3218	0.32184	0.32153	0.32102	0.32138	0.32269	0.32528	0.32765	0.32379	0.31825
3969.63		0.31957	0.32185	0.32177	0.32138	0.32093	0.32143	0.32279	0.32537	0.32757	0.32373	0.31809
3968.99		0.31938	0.3218	0.32179	0.32132	0.32077	0.32144	0.32284	0.32534	0.32744	0.32365	0.31793
3968.34		0.31924	0.32178	0.32196	0.32145	0.32073	0.32147	0.32289	0.32525	0.32739	0.32356	0.3178
3967.7		0.31923	0.32184	0.32218	0.32167	0.32084	0.32149	0.32294	0.32517	0.32743	0.32343	0.31771
3967.06		0.31922	0.32193	0.32231	0.32178	0.32093	0.3214	0.3229	0.32504	0.32746	0.32321	0.31758
3966.41		0.31915	0.32197	0.3223	0.32176	0.3209	0.32118	0.32279	0.32486	0.32745	0.32297	0.31739
3965.77		0.31909	0.32197	0.32225	0.32174	0.32083	0.32098	0.32276	0.3247	0.32748	0.3229	0.31723
3965.13		0.31909	0.32198	0.3222	0.32174	0.32076	0.3209	0.32285	0.3246	0.3275	0.32299	0.31714
3964.49		0.31913	0.32198	0.32214	0.32166	0.32067	0.3209	0.32291	0.32456	0.32742	0.32311	0.3171
3963.84		0.3192	0.32199	0.32208	0.32154	0.32059	0.32095	0.32288	0.32455	0.32726	0.32315	0.317
3963.2		0.31933	0.32204	0.3221	0.32148	0.32059	0.32106	0.32282	0.32464	0.32713	0.32315	0.31685
3962.56		0.31948	0.32207	0.32217	0.32144	0.32064	0.32121	0.32281	0.32478	0.32708	0.32314	0.31671
3961.91		0.31953	0.32202	0.3222	0.32132	0.32064	0.32132	0.32282	0.32489	0.32704	0.32309	0.31658
3961.27		0.31948	0.3219	0.32214	0.32115	0.32056	0.32131	0.32283	0.32494	0.32698	0.32292	0.31647
3960.63		0.31944	0.3218	0.32202	0.32105	0.32046	0.3212	0.32281	0.32493	0.32691	0.32268	0.31633
3959.99		0.31942	0.32173	0.32186	0.32105	0.32038	0.32101	0.32269	0.32484	0.32685	0.32245	0.31614
3959.34		0.31938	0.32171	0.32168	0.32107	0.32029	0.32084	0.32246	0.32465	0.32679	0.32229	0.31591
3958.7		0.31932	0.32177	0.32154	0.32109	0.32022	0.3208	0.32226	0.32446	0.32675	0.32226	0.31572
3958.06		0.31927	0.32188	0.32149	0.32117	0.32021	0.32093	0.32222	0.32437	0.32679	0.3223	0.31563
3957.41		0.31919	0.32192	0.32146	0.32127	0.32023	0.32107	0.32227	0.3244	0.32691	0.32233	0.31561
3956.77		0.31903	0.32182	0.32138	0.3213	0.32023	0.32112	0.32229	0.32446	0.327	0.32228	0.31562
3956.13		0.31888	0.32167	0.32132	0.32131	0.3202	0.32109	0.3223	0.32454	0.32703	0.3222	0.31564
3955.49		0.31882	0.32161	0.32138	0.32135	0.3202	0.32107	0.32234	0.3246	0.32701	0.32216	0.31565
3954.84		0.31884	0.32166	0.32148	0.32138	0.3202	0.321	0.32237	0.32458	0.32693	0.32215	0.31562
3954.2		0.31887	0.32169	0.3215	0.32128	0.32016	0.32083	0.32234	0.32444	0.32681	0.32212	0.31549
3953.56		0.31891	0.32166	0.32143	0.3211	0.32009	0.32062	0.32227	0.32425	0.3267	0.32207	0.31529
3952.91		0.31898	0.3216	0.32136	0.32097	0.32002	0.32047	0.32221	0.32408	0.32666	0.32202	0.31504
3952.27		0.31901	0.32155	0.32134	0.32098	0.31995	0.32043	0.32214	0.32396	0.32666	0.32198	0.3148
3951.63		0.31891	0.32147	0.32133	0.32104	0.31988	0.32045	0.32204	0.32387	0.32663	0.32191	0.3146
3950.99		0.31873	0.32135	0.32131	0.3211	0.31984	0.32049	0.32198	0.3238	0.32657	0.32184	0.31443
3950.34		0.31858	0.32123	0.32129	0.32111	0.31985	0.32052	0.32205	0.32376	0.32648	0.3218	0.3143
3949.7		0.31849	0.32111	0.32125	0.32104	0.31985	0.32048	0.32216	0.3237	0.32637	0.32174	0.31419
3949.06		0.31846	0.32101	0.32118	0.32093	0.31981	0.32037	0.3222	0.3236	0.32625	0.3216	0.3141
3948.41		0.31848	0.32098	0.32111	0.32086	0.31975	0.32029	0.32215	0.32352	0.32617	0.32141	0.31405
3947.77		0.31854	0.32101	0.32104	0.32088	0.31973	0.32024	0.32205	0.32349	0.32614	0.32117	0.31401
3947.13		0.31856	0.3211	0.32093	0.32092	0.31976	0.32016	0.32192	0.3235	0.32609	0.32093	0.31394
3946.49		0.31855	0.32123	0.32082	0.32091	0.31981	0.32006	0.32181	0.32352	0.32597	0.32074	0.31387
3945.84		0.31856	0.32133	0.32084	0.32086	0.31988	0.32002	0.3218	0.32355	0.32583	0.32063	0.3138
3945.2		0.31859	0.32132	0.32103	0.32081	0.31989	0.32009	0.32188	0.32358	0.32574	0.32059	0.31373
3944.56		0.31858	0.32112	0.32124	0.32072	0.31974	0.32015	0.32192	0.32355	0.32568	0.32054	0.31364
3943.91		0.31854	0.32082	0.32131	0.32057	0.31947	0.32012	0.32185	0.32345	0.32561	0.32045	0.31352
3943.27		0.31853	0.32063	0.3212	0.32043	0.31927	0.32005	0.32176	0.32337	0.32557	0.3204	0.31344
3942.63		0.31858	0.32064	0.32106	0.32039	0.31926	0.32001	0.32171	0.32335	0.32557	0.32041	0.31336
3941.99		0.31863	0.32075	0.32099	0.32046	0.31936	0.31999	0.32169	0.32333	0.32556	0.32043	0.31328
3941.34		0.31862	0.32079	0.32105	0.32058	0.31942	0.31993	0.32163	0.32328	0.3255	0.32041	0.31316
3940.7		0.31857	0.32072	0.32118	0.32068	0.31943	0.31987	0.32156	0.32324	0.32539	0.32038	0.31304
3940.06		0.3185	0.32061	0.32129	0.32073	0.31943	0.31982	0.3215	0.32323	0.32527	0.32039	0.31293
3939.41		0.31838	0.32052	0.32131	0.32068	0.31941	0.31978	0.32145	0.32322	0.32515	0.32038	0.3128
3938.77		0.31821	0.32047	0.32124	0.32056	0.31935	0.31976	0.32142	0.32317	0.32506	0.32036	0.31267
3938.13		0.31811	0.32044	0.32112	0.32045	0.31929	0.31978	0.32146	0.3231	0.32503	0.32036	0.31256
3937.49		0.31811	0.32039	0.32101	0.32043	0.31926	0.31982	0.32154	0.32304	0.32502	0.3204	0.31248
3936.84		0.31815	0.32033	0.32088	0.32047	0.31922	0.31984	0.32154	0.32294	0.32498	0.32041	0.31239
3936.2		0.31816	0.3203	0.32073	0.32049	0.31913	0.3198	0.32142	0.32281	0.32492	0.32034	0.31228
3935.56		0.31813	0.32033	0.32058	0.32049	0.31903	0.31974	0.32125	0.32269	0.32489	0.32021	0.31218
3934.91		0.31809	0.32038	0.32044	0.32047	0.31896	0.31968	0.32111	0.32262	0.3249	0.32008	0.31214
3934.27		0.31805	0.32037	0.32032	0.3204	0.31894	0.31962	0.32103	0.32264	0.32492	0.32	0.31218
3933.63		0.31802	0.32033	0.32027	0.32026	0.31892	0.3196	0.32101	0.32274	0.32493	0.31997	0.31224
3932.99		0.31799	0.32028	0.32032	0.32008	0.31886	0.31961	0.32103	0.32284	0.32494	0.31996	0.31223
3932.34		0.31793	0.32025	0.3204	0.3199	0.31876	0.31961	0.32101	0.32284	0.32493	0.3199	0.3121
3931.7		0.3178	0.32018	0.32042	0.31975	0.31866	0.31955	0.3209	0.3227	0.32485	0.31979	0.31192
3931.06		0.31762	0.32005	0.32038	0.31968	0.31857	0.31946	0.32074	0.3225	0.3247	0.31966	0.31179
3930.41		0.31752	0.31993	0.32032	0.31969	0.31853	0.3194	0.32062	0.32235	0.32453	0.31954	0.31172
3929.77		0.31753	0.31983	0.32025	0.31973	0.31852	0.31939	0.32055	0.32232	0.32439	0.31945	0.31161
3929.13		0.31761	0.31978	0.32016	0.31975	0.31855	0.31935	0.32052	0.32235	0.32429	0.31936	0.31139
3928.49		0.31771	0.31975	0.3201	0.31974	0.31863	0.31927	0.32055	0.3224	0.32424	0.31926	0.31114
3927.84		0.31777	0.31974	0.32012	0.31973	0.31872	0.31918	0.32069	0.32245	0.32427	0.31917	0.31094
3927.2		0.31778	0.31973	0.3202	0.31974	0.31874	0.31908	0.32089	0.32247	0.32434	0.31912	0.31083
3926.56		0.31769	0.31973	0.32024	0.31973	0.31865	0.31896	0.32099	0.32244	0.32438	0.31911	0.31076
3925.91		0.31754	0.31974	0.32019	0.31965	0.3185	0.31886	0.32093	0.32239	0.32431	0.31909	0.3107
3925.27		0.31738	0.31976	0.32006	0.31954	0.31838	0.31879	0.32076	0.32233	0.3242	0.31906	0.31065
3924.63		0.31727	0.31976	0.31993	0.31945	0.31831	0.31875	0.32057	0.32228	0.32412	0.31899	0.31062
3923.99		0.31722	0.3197	0.31984	0.31942	0.31823	0.31871	0.3204	0.32219	0.32409	0.31888	0.31063
3923.34		0.3172	0.31962	0.31977	0.31942	0.31814	0.31867	0.32026	0.32207	0.32405	0.31876	0.31064
3922.7		0.31719	0.31955	0.31968	0.31941	0.3181	0.31864	0.32016	0.32193	0.32397	0.31866	0.31062
3922.06		0.31714	0.31951	0.31959	0.31934	0.3181	0.31863	0.32009	0.3218	0.32387	0.31858	0.31057
3921.41		0.31706	0.31949	0.31954	0.31926	0.31815	0.31865	0.32004	0.32171	0.3238	0.31848	0.31054
3920.77		0.31699	0.31948	0.31955	0.31922	0.31821	0.31869	0.32002	0.3217	0.32377	0.31837	0.31054
3920.13		0.31694	0.31944	0.3196	0.31925	0.31823	0.31873	0.32	0.32174	0.32373	0.31824	0.31052
3919.49		0.31689	0.31936	0.31964	0.31927	0.3182	0.31871	0.31994	0.32177	0.32364	0.31813	0.31048
3918.84		0.31682	0.31925	0.31962	0.31924	0.31813	0.31863	0.31988	0.32173	0.32355	0.31807	0.31048
3918.2		0.31678	0.31915	0.31956	0.31918	0.31806	0.31857	0.3199	0.32167	0.32349	0.31807	0.31054
3917.56		0.31676	0.31908	0.31947	0.31912	0.31801	0.31856	0.32	0.32163	0.32346	0.31809	0.31056
3916.91		0.31674	0.31904	0.31934	0.31904	0.31792	0.31855	0.32009	0.32159	0.32341	0.31806	0.31044
3916.27		0.31667	0.31903	0.31923	0.31894	0.31778	0.31846	0.32008	0.32152	0.32333	0.31796	0.31017
3915.63		0.31656	0.31906	0.31916	0.31889	0.31766	0.31828	0.31996	0.32144	0.32326	0.31785	0.3099
3914.99		0.31645	0.31909	0.31912	0.31891	0.31758	0.31809	0.31984	0.32137	0.32323	0.31778	0.30971
3914.34		0.31637	0.31906	0.3191	0.31895	0.31751	0.31793	0.31974	0.32129	0.3232	0.31775	0.30961
3913.7		0.31633	0.31895	0.31909	0.31893	0.31741	0.3178	0.31965	0.32118	0.32315	0.3177	0.30949
3913.06		0.31632	0.3188	0.31908	0.31881	0.31728	0.31769	0.31956	0.32105	0.32306	0.31759	0.30932
3912.41		0.31633	0.31864	0.31903	0.31862	0.31718	0.31761	0.31948	0.3209	0.32296	0.31747	0.30912
3911.77		0.31631	0.31847	0.31896	0.31845	0.31714	0.31759	0.31942	0.32075	0.32286	0.31739	0.30893
3911.13		0.31626	0.31832	0.31889	0.31837	0.31716	0.31765	0.3194	0.3206	0.32277	0.31739	0.30883
3910.49		0.31621	0.31825	0.31886	0.31836	0.31722	0.31772	0.31938	0.3205	0.32269	0.31741	0.30883
3909.84		0.31617	0.31828	0.31885	0.31837	0.31726	0.31774	0.31937	0.32048	0.32264	0.31741	0.30889
3909.2		0.31611	0.31837	0.31879	0.31833	0.31724	0.31769	0.31936	0.3205	0.3226	0.31737	0.30892
3908.56		0.316	0.31841	0.31867	0.31824	0.31716	0.31759	0.31934	0.32051	0.32255	0.3173	0.30892
3907.91		0.31585	0.31835	0.31855	0.31814	0.31704	0.31752	0.3193	0.32049	0.32248	0.31726	0.30891
3907.27		0.3157	0.31825	0.31849	0.31811	0.31696	0.31748	0.31926	0.32048	0.32242	0.31724	0.30892
3906.63		0.31563	0.3182	0.31853	0.31815	0.31697	0.31747	0.31925	0.32056	0.32243	0.31727	0.30897
3905.99		0.31567	0.31822	0.31864	0.31827	0.31704	0.31751	0.31933	0.32074	0.32252	0.31736	0.30906
3905.34		0.31583	0.31828	0.31875	0.3184	0.31715	0.31758	0.31945	0.32092	0.32266	0.31748	0.30916
3904.7		0.31599	0.31829	0.31877	0.31842	0.31719	0.31762	0.3195	0.32095	0.32271	0.31751	0.30921
3904.06		0.31603	0.31822	0.31867	0.3183	0.31712	0.31759	0.31942	0.3208	0.32263	0.3174	0.30918
3903.41		0.31598	0.31809	0.31852	0.31811	0.31697	0.31748	0.31932	0.3206	0.32249	0.31724	0.3091
3902.77		0.3159	0.31798	0.31839	0.31796	0.31678	0.31737	0.31926	0.32051	0.3224	0.31713	0.30901
3902.13		0.3158	0.31792	0.31832	0.31791	0.31661	0.31727	0.31923	0.32053	0.32236	0.31706	0.30889
3901.49		0.31569	0.31791	0.31828	0.31793	0.31652	0.31718	0.31913	0.32058	0.32231	0.31698	0.30871
3900.84		0.3156	0.31793	0.31824	0.318	0.31656	0.31715	0.31901	0.32063	0.32223	0.31691	0.30852
3900.2		0.3156	0.31795	0.31819	0.31812	0.3167	0.3172	0.31894	0.32067	0.32218	0.3169	0.30836
3899.56		0.31564	0.31793	0.31812	0.31819	0.31681	0.31724	0.31893	0.32065	0.32218	0.31692	0.30825
3898.91		0.3156	0.31784	0.31802	0.31811	0.31674	0.31713	0.31888	0.32051	0.32214	0.31686	0.30813
3898.27		0.31544	0.31769	0.3179	0.31785	0.3165	0.31687	0.31873	0.32029	0.32201	0.31671	0.30798
3897.63		0.31522	0.31751	0.31778	0.31755	0.31618	0.31659	0.31852	0.32007	0.32181	0.31652	0.30781
3896.99		0.31507	0.31733	0.31766	0.3173	0.31592	0.31641	0.31833	0.31988	0.32161	0.3164	0.30767
3896.34		0.315	0.31717	0.31753	0.31713	0.31576	0.31635	0.31818	0.3197	0.32149	0.31634	0.30761
3895.7		0.31495	0.31706	0.3174	0.31701	0.31567	0.31636	0.31809	0.31954	0.32148	0.31628	0.30763
3895.06		0.31487	0.317	0.31729	0.31693	0.31564	0.31637	0.31802	0.31944	0.32156	0.3162	0.30772
3894.41		0.31476	0.317	0.31724	0.31687	0.31563	0.31635	0.31796	0.31943	0.32164	0.31613	0.3078
3893.77		0.31462	0.317	0.31724	0.3168	0.31559	0.31628	0.31786	0.31944	0.32165	0.31614	0.30788
3893.13		0.31443	0.31692	0.3172	0.31666	0.31547	0.31613	0.31766	0.31938	0.32155	0.3162	0.30802
3892.49		0.3142	0.31673	0.31707	0.31644	0.31526	0.31593	0.31736	0.31921	0.32135	0.31624	0.30821
3891.84		0.31402	0.31652	0.31689	0.31627	0.31509	0.31577	0.31711	0.31899	0.32113	0.3162	0.30834
3891.2		0.31398	0.31638	0.31676	0.31623	0.31505	0.31573	0.31705	0.31882	0.32097	0.31611	0.30824
3890.56		0.31403	0.31633	0.31671	0.31632	0.31512	0.31579	0.31716	0.31871	0.3209	0.31598	0.30792
3889.91		0.31407	0.3163	0.31671	0.3164	0.31516	0.31585	0.3173	0.31865	0.32086	0.31581	0.30756
3889.27		0.31405	0.31626	0.31669	0.31643	0.31511	0.31585	0.31735	0.31861	0.32081	0.31564	0.30729
3888.63		0.31401	0.31622	0.31668	0.31643	0.31504	0.31578	0.31734	0.31858	0.32074	0.31552	0.30714
3887.99		0.31401	0.31619	0.31671	0.31644	0.31504	0.31573	0.31735	0.31864	0.32069	0.31552	0.30713
3887.34		0.31408	0.31619	0.31681	0.3165	0.31519	0.31579	0.31744	0.31879	0.32075	0.31564	0.30727
3886.7		0.31419	0.31622	0.31694	0.31659	0.31542	0.31596	0.31759	0.31898	0.32094	0.31581	0.30749
3886.06		0.31426	0.31624	0.31698	0.31661	0.31557	0.31607	0.31767	0.31906	0.3211	0.31586	0.30763
3885.41		0.31423	0.31619	0.31685	0.3165	0.31554	0.31598	0.3176	0.31895	0.32109	0.31568	0.30756
3884.77		0.31414	0.31611	0.31661	0.3163	0.3154	0.31574	0.31741	0.31875	0.32092	0.31539	0.30734
3884.13		0.31408	0.31604	0.3164	0.31615	0.31526	0.31555	0.31727	0.31864	0.3207	0.31514	0.30714
3883.49		0.31405	0.31602	0.31625	0.31608	0.31515	0.31548	0.3172	0.31861	0.32051	0.31502	0.30702
3882.84		0.31396	0.31595	0.31612	0.31603	0.31501	0.31544	0.31711	0.31855	0.32035	0.31495	0.30696
3882.2		0.31376	0.3158	0.31599	0.31593	0.31481	0.31536	0.31694	0.31839	0.32022	0.3149	0.30691
3881.56		0.31351	0.31562	0.31589	0.31577	0.31459	0.31522	0.3167	0.31817	0.32009	0.31489	0.30688
3880.91		0.3133	0.31546	0.31584	0.31561	0.31439	0.31507	0.31646	0.318	0.31996	0.3149	0.30684
3880.27		0.31314	0.31535	0.31581	0.31547	0.31423	0.31493	0.31628	0.31788	0.31981	0.31485	0.30671
3879.63		0.31304	0.31531	0.31578	0.31539	0.31414	0.31485	0.31621	0.3178	0.31969	0.31471	0.30647
3878.99		0.31298	0.31533	0.31575	0.31535	0.31412	0.31481	0.31626	0.31772	0.31967	0.31452	0.30622
3878.34		0.31293	0.31536	0.31568	0.31531	0.31413	0.31478	0.31634	0.31761	0.3197	0.31432	0.30605
3877.7		0.3129	0.31535	0.31557	0.31526	0.31413	0.31472	0.31636	0.31749	0.31975	0.31416	0.306
3877.06		0.31291	0.3153	0.31547	0.3152	0.31408	0.31465	0.31628	0.31742	0.31978	0.31411	0.306
3876.41		0.31295	0.31522	0.31539	0.31513	0.31399	0.31461	0.31614	0.31742	0.31981	0.31418	0.30606
3875.77		0.31294	0.31511	0.31532	0.31505	0.31385	0.31459	0.31599	0.31743	0.31981	0.31431	0.30617
3875.13		0.31286	0.31494	0.31525	0.31495	0.3137	0.31453	0.31587	0.31742	0.31972	0.31439	0.30629
3874.49		0.31277	0.31474	0.31521	0.31487	0.31362	0.31442	0.3158	0.31741	0.31957	0.31437	0.30633
3873.84		0.31272	0.31458	0.3152	0.31486	0.31364	0.31432	0.31576	0.31741	0.31944	0.31431	0.30624
3873.2		0.31269	0.31449	0.31518	0.31487	0.31371	0.31425	0.31573	0.3174	0.31938	0.31426	0.30609
3872.56		0.31263	0.31446	0.31511	0.31487	0.31374	0.3142	0.3157	0.31736	0.31936	0.31425	0.306
3871.91		0.31257	0.31448	0.31503	0.31485	0.31377	0.3142	0.31574	0.31736	0.31939	0.31428	0.3061
3871.27		0.31254	0.31455	0.31502	0.31485	0.31385	0.31428	0.31587	0.31743	0.3195	0.31434	0.30636
3870.63		0.31251	0.31458	0.31502	0.31482	0.31389	0.31433	0.31595	0.31747	0.31958	0.31435	0.3066
3869.99		0.31239	0.31451	0.31493	0.31466	0.31378	0.3142	0.31582	0.31734	0.31952	0.31422	0.30659
3869.34		0.3122	0.31438	0.31477	0.31443	0.3135	0.31392	0.31553	0.31707	0.31928	0.314	0.30625
3868.7		0.31204	0.31425	0.31467	0.31425	0.31322	0.31365	0.31526	0.31681	0.31901	0.31379	0.30574
3868.06		0.31193	0.31414	0.31464	0.31414	0.31304	0.3135	0.31514	0.31666	0.31883	0.31365	0.3053
3867.41		0.31187	0.31408	0.31465	0.31411	0.31302	0.31353	0.31518	0.31663	0.31877	0.3136	0.3051
3866.77		0.31192	0.31412	0.31468	0.3142	0.31317	0.31375	0.31539	0.31677	0.31886	0.31365	0.30519
3866.13		0.31212	0.31428	0.31477	0.31443	0.31342	0.3141	0.31569	0.31702	0.31905	0.31378	0.30547
3865.49		0.31229	0.3144	0.31479	0.31462	0.31355	0.31434	0.31586	0.31719	0.31916	0.31385	0.30572
3864.84		0.31224	0.3143	0.31464	0.31456	0.31339	0.31427	0.3157	0.31712	0.31903	0.31374	0.30577
3864.2		0.31198	0.31398	0.31435	0.31423	0.31304	0.31395	0.31529	0.31685	0.31872	0.31346	0.30562
3863.56		0.31169	0.31364	0.31407	0.31385	0.31272	0.31358	0.31488	0.31655	0.31841	0.31319	0.30544
3862.91		0.31144	0.31342	0.31391	0.31358	0.31254	0.31329	0.31462	0.31633	0.31823	0.31304	0.30531
3862.27		0.31126	0.31339	0.31387	0.31349	0.31247	0.31309	0.31453	0.31622	0.31817	0.31302	0.30522
3861.63		0.31119	0.31348	0.31389	0.31355	0.31246	0.31296	0.31459	0.31625	0.31821	0.31306	0.30509
3860.99		0.31123	0.31362	0.31392	0.31369	0.31247	0.31291	0.31471	0.31636	0.31829	0.31309	0.3049
3860.34		0.31129	0.31368	0.31389	0.31377	0.31247	0.31287	0.31479	0.31642	0.31832	0.31303	0.30471
3859.7		0.31129	0.31367	0.31381	0.31373	0.31245	0.31282	0.31475	0.31635	0.31829	0.31288	0.30459
3859.06		0.31124	0.31362	0.31373	0.31361	0.31242	0.31277	0.31462	0.31618	0.31822	0.31273	0.30456
3858.41		0.31122	0.31355	0.31368	0.31347	0.31237	0.31271	0.31446	0.31599	0.31814	0.31265	0.30463
3857.77		0.3112	0.31344	0.31361	0.31332	0.31227	0.31262	0.31428	0.3158	0.31806	0.31261	0.30472
3857.13		0.31112	0.31327	0.31349	0.31317	0.31213	0.31248	0.31409	0.31563	0.31795	0.31258	0.30483
3856.49		0.31093	0.31309	0.31331	0.31308	0.31202	0.31236	0.31396	0.31553	0.31788	0.31266	0.30508
3855.84		0.31076	0.31299	0.3132	0.31312	0.31204	0.31236	0.31404	0.31562	0.31798	0.31297	0.30563
3855.2		0.31075	0.31305	0.31324	0.31334	0.3122	0.31254	0.31436	0.31594	0.31826	0.31348	0.30636
3854.56		0.31084	0.31317	0.31334	0.31353	0.31233	0.31274	0.3147	0.31627	0.31853	0.31389	0.30688
3853.91		0.31073	0.31309	0.31324	0.31338	0.31216	0.31267	0.31464	0.31625	0.31847	0.31385	0.30692
3853.27		0.31029	0.31269	0.31281	0.31281	0.31161	0.3122	0.31407	0.31575	0.318	0.31336	0.30658
3852.63		0.30977	0.31215	0.31231	0.31217	0.31099	0.31163	0.31339	0.31509	0.31743	0.31274	0.30609
3851.99		0.30955	0.31184	0.3121	0.31195	0.31071	0.31136	0.31308	0.31472	0.31708	0.31232	0.30556
3851.34		0.30971	0.31188	0.31229	0.31223	0.31085	0.31149	0.31325	0.31478	0.31706	0.31216	0.30501
3850.7		0.30999	0.31209	0.31259	0.31265	0.31113	0.31176	0.31356	0.31499	0.31717	0.31214	0.30452
3850.06		0.31015	0.31226	0.31274	0.31284	0.31127	0.31189	0.31373	0.31506	0.31721	0.31209	0.30416
3849.41		0.31016	0.31231	0.31272	0.31277	0.3113	0.31188	0.31371	0.31496	0.31715	0.31199	0.30388
3848.77		0.31016	0.31234	0.31266	0.31262	0.31133	0.31184	0.31366	0.31486	0.31707	0.31188	0.30366
3848.13		0.31016	0.3124	0.31266	0.31252	0.31139	0.31183	0.31363	0.31485	0.31699	0.31179	0.3035
3847.49		0.31016	0.31244	0.31266	0.31245	0.31139	0.31179	0.31358	0.31488	0.31694	0.31171	0.30344
3846.84		0.31017	0.31243	0.31265	0.31241	0.31132	0.31172	0.31354	0.3149	0.31693	0.31164	0.30345
3846.2		0.31021	0.31234	0.31262	0.3124	0.31123	0.31165	0.31352	0.31491	0.31696	0.3116	0.30347
3845.56		0.3102	0.3122	0.31259	0.31236	0.31114	0.31157	0.31349	0.31489	0.317	0.31158	0.30351
3844.91		0.31008	0.31205	0.31253	0.31225	0.31101	0.31145	0.31338	0.31479	0.317	0.31157	0.30355
3844.27		0.30993	0.31195	0.31244	0.31211	0.3109	0.31132	0.31319	0.31464	0.31695	0.31154	0.30358
3843.63		0.30984	0.3119	0.31235	0.31201	0.31085	0.31123	0.31301	0.3145	0.31687	0.3115	0.30357
3842.99		0.30981	0.31185	0.31222	0.31194	0.31083	0.31115	0.31285	0.3144	0.31676	0.31148	0.30354
3842.34		0.30969	0.31172	0.31205	0.31182	0.31074	0.31102	0.31265	0.3143	0.31659	0.31147	0.30352
3841.7		0.30948	0.31157	0.31189	0.31167	0.31055	0.31085	0.31243	0.31421	0.31643	0.31145	0.30352
3841.06		0.30933	0.31151	0.31184	0.31161	0.31041	0.31077	0.31231	0.31417	0.31635	0.31141	0.30354
3840.41		0.30939	0.31165	0.31196	0.31172	0.3105	0.31093	0.31246	0.31426	0.31645	0.31145	0.30359
3839.77		0.30973	0.31197	0.31225	0.31201	0.31089	0.31136	0.31294	0.31455	0.31676	0.31167	0.30374
3839.13		0.31022	0.31239	0.31264	0.3124	0.31145	0.31194	0.3136	0.31502	0.31725	0.31211	0.304
3838.49		0.31062	0.31269	0.31295	0.31272	0.31185	0.31238	0.31413	0.31544	0.31768	0.31252	0.30422
3837.84		0.31061	0.31262	0.31296	0.31273	0.31178	0.31237	0.31417	0.31549	0.31773	0.31256	0.30418
3837.2		0.31015	0.31216	0.31262	0.31236	0.31127	0.31186	0.31365	0.31506	0.31729	0.31214	0.30389
3836.56		0.3095	0.31157	0.3121	0.31183	0.31065	0.31119	0.31292	0.31445	0.31666	0.31157	0.30361
3835.91		0.30898	0.31116	0.31166	0.3114	0.31021	0.31074	0.31232	0.31398	0.31617	0.31116	0.30349
3835.27		0.30872	0.31101	0.31138	0.3112	0.31002	0.31061	0.31199	0.31377	0.31593	0.31096	0.30344
3834.63		0.3087	0.31105	0.31126	0.3112	0.30999	0.31068	0.31191	0.31372	0.31587	0.31084	0.30328
3833.99		0.30884	0.31114	0.3113	0.31131	0.31004	0.31083	0.31205	0.31376	0.31592	0.31079	0.30303
3833.34		0.30905	0.31124	0.31147	0.31147	0.31014	0.31099	0.31234	0.31388	0.31604	0.31086	0.30287
3832.7		0.3092	0.31133	0.31167	0.31158	0.31021	0.31108	0.3126	0.31401	0.31617	0.31102	0.30287
3832.06		0.30921	0.31138	0.3118	0.31158	0.3102	0.31104	0.31267	0.31403	0.31623	0.31115	0.30291
3831.41		0.3091	0.31137	0.3118	0.31144	0.31012	0.31085	0.31254	0.31395	0.31617	0.31114	0.30284
3830.77		0.30896	0.31128	0.31172	0.3112	0.31001	0.31061	0.31232	0.31382	0.31601	0.31097	0.30265
3830.13		0.30883	0.31113	0.31158	0.31094	0.30987	0.31039	0.31211	0.31371	0.31581	0.31072	0.30241
3829.49		0.30873	0.31097	0.31145	0.31074	0.30973	0.31022	0.31194	0.31363	0.31563	0.31046	0.3022
3828.84		0.30868	0.31083	0.31135	0.31067	0.30962	0.31012	0.31184	0.31358	0.31553	0.3103	0.30209
3828.2		0.30865	0.31075	0.31128	0.31073	0.30961	0.31008	0.31181	0.31355	0.31552	0.31025	0.30206
3827.56		0.3086	0.3107	0.3112	0.31084	0.30965	0.3101	0.31181	0.31351	0.31555	0.31028	0.30207
3826.91		0.30848	0.31068	0.31109	0.31087	0.30965	0.31011	0.31179	0.31341	0.31553	0.31028	0.30205
3826.27		0.3083	0.31066	0.31097	0.31079	0.3096	0.31009	0.31175	0.31327	0.31544	0.31021	0.30196
3825.63		0.30814	0.31064	0.31088	0.31067	0.30952	0.31003	0.3117	0.31314	0.31529	0.31006	0.30184
3824.99		0.30806	0.31061	0.31079	0.31055	0.30944	0.30995	0.31166	0.31306	0.31513	0.30991	0.30176
3824.34		0.30803	0.31057	0.3107	0.31046	0.30936	0.30988	0.31161	0.313	0.31503	0.30985	0.30177
3823.7		0.30805	0.31051	0.31063	0.31037	0.30925	0.30986	0.31157	0.31297	0.31506	0.30994	0.30191
3823.06		0.30811	0.31046	0.31061	0.31033	0.30916	0.30992	0.31159	0.313	0.31524	0.31019	0.30217
3822.41		0.30821	0.31043	0.31065	0.31037	0.30915	0.31003	0.31167	0.31312	0.3155	0.31047	0.30243
3821.77		0.30833	0.31041	0.31071	0.31046	0.30921	0.31015	0.31177	0.31326	0.31565	0.31057	0.30253
3821.13		0.30838	0.31037	0.31074	0.31051	0.30928	0.31019	0.31178	0.31329	0.31559	0.31041	0.30235
3820.49		0.30828	0.31028	0.31068	0.31041	0.30923	0.3101	0.31165	0.31315	0.31531	0.31006	0.30196
3819.84		0.30806	0.31011	0.31052	0.31016	0.30904	0.30989	0.31138	0.31286	0.31494	0.30965	0.30154
3819.2		0.30778	0.3099	0.31033	0.30987	0.3088	0.30962	0.31109	0.31256	0.31461	0.30932	0.30125
3818.56		0.30759	0.3097	0.31019	0.30968	0.30866	0.30941	0.3109	0.31239	0.31444	0.30914	0.30122
3817.91		0.30758	0.30961	0.31013	0.3097	0.30869	0.30939	0.31095	0.31245	0.31447	0.30922	0.30149
3817.27		0.30776	0.30966	0.31015	0.30992	0.30887	0.30958	0.31122	0.31267	0.31468	0.30953	0.30194
3816.63		0.30798	0.30978	0.31022	0.31021	0.30907	0.30985	0.31152	0.31291	0.31491	0.30986	0.30226
3815.99		0.30805	0.30988	0.31024	0.31032	0.3091	0.30997	0.31159	0.31295	0.31497	0.30995	0.3022
3815.34		0.30786	0.30986	0.31016	0.31013	0.30891	0.3098	0.31134	0.31273	0.31478	0.30969	0.30178
3814.7		0.30753	0.30973	0.30999	0.30973	0.30859	0.30941	0.31094	0.31237	0.31446	0.30929	0.30126
3814.06		0.30724	0.30958	0.30982	0.30936	0.30835	0.30902	0.31064	0.31208	0.3142	0.30897	0.30088
3813.41		0.30711	0.30945	0.30966	0.30915	0.30825	0.30876	0.31054	0.31195	0.31404	0.30882	0.30071
3812.77		0.30712	0.30935	0.30952	0.30908	0.30824	0.30864	0.31053	0.31193	0.31396	0.30878	0.30068
3812.13		0.30716	0.30925	0.30938	0.30905	0.30818	0.3086	0.31049	0.31193	0.3139	0.30875	0.30067
3811.49		0.30715	0.30915	0.30926	0.30901	0.30805	0.30858	0.31041	0.31188	0.31388	0.30867	0.30065
3810.84		0.30704	0.30908	0.30921	0.30897	0.30789	0.30852	0.31032	0.31179	0.31388	0.30857	0.30059
3810.2		0.30687	0.30903	0.3092	0.30894	0.30775	0.30843	0.31022	0.31169	0.31385	0.30847	0.30054
3809.56		0.30671	0.30899	0.3092	0.3089	0.30766	0.30834	0.31016	0.31163	0.3138	0.30846	0.30054
3808.91		0.30663	0.30899	0.3092	0.30889	0.30766	0.30831	0.31014	0.31167	0.31378	0.30858	0.30068
3808.27		0.30666	0.30903	0.3092	0.30888	0.30772	0.30835	0.31017	0.3118	0.31384	0.3088	0.30094
3807.63		0.30673	0.30907	0.30922	0.30888	0.30778	0.30841	0.31019	0.31193	0.31392	0.30896	0.30117
3806.99		0.30675	0.30902	0.30922	0.30885	0.30776	0.30841	0.31015	0.31192	0.31391	0.3089	0.30116
3806.34		0.30669	0.30887	0.3092	0.30876	0.30764	0.30835	0.31005	0.31173	0.31379	0.30862	0.30084
3805.7		0.30658	0.30867	0.30916	0.30864	0.30748	0.30825	0.30993	0.31146	0.31361	0.30829	0.30041
3805.06		0.30646	0.30848	0.30908	0.3085	0.30735	0.30814	0.3098	0.3112	0.31341	0.30803	0.30008
3804.41		0.30635	0.30829	0.3089	0.30835	0.30723	0.308	0.30964	0.31098	0.31321	0.30786	0.29995
3803.77		0.30621	0.30813	0.30864	0.3082	0.30711	0.30784	0.30947	0.31079	0.31303	0.30775	0.30004
3803.13		0.30608	0.30803	0.30837	0.3081	0.30703	0.30774	0.30939	0.31067	0.31297	0.30775	0.30036
3802.49		0.30601	0.30802	0.30824	0.30808	0.30704	0.30775	0.30946	0.31066	0.31303	0.30791	0.3008
3801.84		0.30602	0.30807	0.30826	0.30815	0.30712	0.30781	0.30963	0.31074	0.31311	0.30811	0.30108
3801.2		0.30606	0.30811	0.30834	0.30825	0.30717	0.3078	0.30972	0.31081	0.31307	0.30817	0.30094
3800.56		0.30608	0.30812	0.30838	0.30831	0.30709	0.30766	0.30965	0.31079	0.3129	0.30798	0.30047
3799.91		0.30606	0.30808	0.30838	0.30828	0.30695	0.30748	0.30944	0.31071	0.3127	0.30769	0.29995
3799.27		0.30601	0.30803	0.30837	0.30819	0.30683	0.30736	0.30922	0.31063	0.31256	0.30749	0.29963
3798.63		0.30593	0.30799	0.30839	0.30807	0.30678	0.30733	0.30906	0.31059	0.3125	0.30744	0.2995
3797.99		0.30583	0.30797	0.30841	0.308	0.30681	0.30736	0.30899	0.3106	0.3125	0.3075	0.29951
3797.34		0.30575	0.30796	0.30839	0.30798	0.30685	0.3074	0.30899	0.31062	0.31251	0.30754	0.29955
3796.7		0.30572	0.30794	0.30834	0.30796	0.30686	0.3074	0.30899	0.31062	0.3125	0.30751	0.29953
3796.06		0.30571	0.3079	0.30825	0.3079	0.30678	0.30733	0.30894	0.31057	0.31242	0.30739	0.29943
3795.41		0.30572	0.30785	0.30813	0.30783	0.30665	0.3072	0.30888	0.31046	0.31234	0.30726	0.29928
3794.77		0.30573	0.3078	0.308	0.30777	0.30651	0.30707	0.30884	0.31035	0.31231	0.30717	0.29916
3794.13		0.30572	0.30774	0.30788	0.30772	0.30641	0.30697	0.30882	0.31025	0.31237	0.30711	0.29908
3793.49		0.30567	0.30765	0.30782	0.30765	0.30634	0.30692	0.30878	0.31017	0.31244	0.30704	0.29901
3792.84		0.30557	0.30754	0.30781	0.30755	0.30628	0.3069	0.3087	0.31011	0.31244	0.30693	0.29893
3792.2		0.30546	0.30744	0.30784	0.30747	0.30623	0.30689	0.30862	0.31005	0.31235	0.30683	0.29883
3791.56		0.30537	0.30736	0.30785	0.30741	0.30618	0.30687	0.30857	0.31001	0.31224	0.30675	0.29876
3790.91		0.30528	0.30731	0.3078	0.30734	0.30616	0.30682	0.30854	0.30997	0.31217	0.30669	0.29872
3790.27		0.30522	0.30729	0.30772	0.30727	0.30615	0.30676	0.30853	0.30995	0.31216	0.30664	0.29871
3789.63		0.3052	0.3073	0.30764	0.30718	0.30617	0.30672	0.30851	0.30995	0.31218	0.3066	0.2987
3788.99		0.3052	0.30728	0.30756	0.30707	0.30617	0.30667	0.30844	0.30994	0.31213	0.30655	0.29869
3788.34		0.30512	0.30721	0.30747	0.30693	0.30613	0.30659	0.30833	0.30986	0.31202	0.3065	0.29866
3787.7		0.30498	0.30713	0.30738	0.30684	0.30604	0.30652	0.30823	0.30973	0.31188	0.30648	0.29862
3787.06		0.30483	0.30709	0.30731	0.30683	0.30595	0.30647	0.30821	0.30961	0.31179	0.30651	0.2986
3786.41		0.30477	0.30711	0.30724	0.30686	0.30585	0.30642	0.30823	0.30958	0.31175	0.30655	0.2986
3785.77		0.30478	0.30711	0.30715	0.30688	0.30574	0.30634	0.30823	0.3096	0.31171	0.30656	0.29858
3785.13		0.30479	0.30706	0.30709	0.30687	0.30564	0.30622	0.30815	0.30962	0.31165	0.30651	0.29851
3784.49		0.30475	0.30701	0.3071	0.30686	0.30555	0.30612	0.30802	0.30961	0.31159	0.30641	0.29839
3783.84		0.30464	0.30697	0.30714	0.30686	0.30549	0.30605	0.3079	0.30952	0.31153	0.3063	0.29827
3783.2		0.30452	0.30694	0.30714	0.30683	0.30545	0.30602	0.30779	0.30937	0.31143	0.30616	0.29821
3782.56		0.30444	0.30687	0.30707	0.30676	0.30542	0.30602	0.30769	0.3092	0.31132	0.30603	0.29821
3781.91		0.30439	0.30676	0.30693	0.30663	0.30538	0.30602	0.30759	0.30905	0.31123	0.30594	0.29826
3781.27		0.30428	0.30662	0.30671	0.30643	0.30527	0.30593	0.30745	0.30894	0.31115	0.3059	0.29831
3780.63		0.30411	0.30647	0.30647	0.30617	0.30512	0.30569	0.30727	0.30885	0.31105	0.30591	0.29835
3779.99		0.30394	0.30635	0.30632	0.30597	0.30503	0.30545	0.30714	0.3088	0.31096	0.30594	0.29834
3779.34		0.30387	0.30629	0.30635	0.30592	0.30507	0.30535	0.30714	0.30879	0.31091	0.30598	0.29825
3778.7		0.30389	0.30628	0.30649	0.30598	0.30517	0.3054	0.30724	0.30881	0.31091	0.30598	0.29809
3778.06		0.30394	0.30626	0.30658	0.30601	0.30519	0.30549	0.30736	0.30882	0.31092	0.30592	0.29789
3777.41		0.30396	0.30623	0.30657	0.30598	0.30509	0.30553	0.30741	0.30881	0.31088	0.30581	0.29772
3776.77		0.30395	0.30621	0.30651	0.30595	0.30496	0.30554	0.3074	0.3088	0.3108	0.30569	0.29759
3776.13		0.3039	0.30618	0.30645	0.30596	0.30485	0.30553	0.30734	0.30877	0.31072	0.3056	0.29751
3775.49		0.30382	0.30609	0.30637	0.30599	0.3048	0.30548	0.30724	0.30867	0.31065	0.30556	0.29747
3774.84		0.30372	0.30597	0.30626	0.30598	0.30478	0.30542	0.30712	0.30851	0.31057	0.30553	0.29744
3774.2		0.30364	0.30585	0.30613	0.30591	0.30477	0.30535	0.30699	0.30832	0.31049	0.30546	0.29739
3773.56		0.30356	0.30573	0.30603	0.30575	0.30473	0.30527	0.30686	0.30815	0.31042	0.30535	0.29733
3772.91		0.30349	0.30562	0.30595	0.30556	0.30465	0.30515	0.30673	0.30807	0.31038	0.30526	0.2973
3772.27		0.3034	0.30553	0.30587	0.3054	0.30456	0.30502	0.3066	0.30808	0.31042	0.30525	0.29733
3771.63		0.30327	0.30544	0.30576	0.30529	0.30446	0.30491	0.30645	0.30811	0.31048	0.3053	0.29745
3770.99		0.3031	0.3053	0.30561	0.30515	0.3043	0.30478	0.30625	0.30809	0.31047	0.3053	0.29758
3770.34		0.30294	0.30514	0.30543	0.30499	0.3041	0.30463	0.30607	0.30801	0.31036	0.30519	0.2976
3769.7		0.30291	0.30506	0.30533	0.30492	0.30397	0.30454	0.30603	0.30797	0.3102	0.305	0.29742
3769.06		0.30302	0.3051	0.30536	0.30502	0.30396	0.30455	0.30615	0.30798	0.31008	0.30483	0.29712
3768.41		0.3031	0.30518	0.30546	0.30516	0.30402	0.30459	0.30629	0.30798	0.30999	0.30469	0.29687
3767.77		0.30305	0.30524	0.30552	0.30522	0.30402	0.30459	0.30635	0.3079	0.30989	0.3046	0.29678
3767.13		0.30295	0.30527	0.30552	0.30518	0.30398	0.30455	0.30637	0.30779	0.3098	0.30455	0.29681
3766.49		0.30291	0.30528	0.30549	0.3051	0.30392	0.30453	0.30638	0.3077	0.30974	0.30454	0.29684
3765.84		0.30292	0.30524	0.30542	0.30502	0.30386	0.3045	0.30637	0.30762	0.30971	0.3045	0.29678
3765.2		0.3029	0.30514	0.30531	0.30494	0.30379	0.30443	0.3063	0.30756	0.30968	0.30442	0.29663
3764.56		0.30282	0.30503	0.30518	0.30488	0.30373	0.30435	0.30623	0.30752	0.30966	0.30432	0.29651
3763.91		0.30272	0.30495	0.30508	0.30486	0.30367	0.30428	0.30616	0.30748	0.30963	0.30426	0.29646
3763.27		0.30263	0.30487	0.30504	0.30481	0.30359	0.30419	0.30604	0.30741	0.30956	0.30422	0.29643
3762.63		0.30254	0.30477	0.30502	0.30472	0.30346	0.30409	0.30588	0.30732	0.30945	0.3042	0.2964
3761.99		0.30244	0.30465	0.30502	0.30462	0.30333	0.304	0.30569	0.30725	0.30934	0.30422	0.2964
3761.34		0.3023	0.30452	0.30497	0.3045	0.30321	0.30388	0.3055	0.30719	0.30925	0.30426	0.29647
3760.7		0.30213	0.30438	0.30486	0.30438	0.3031	0.30375	0.3053	0.30713	0.30917	0.30428	0.29658
3760.06		0.302	0.30429	0.30475	0.30431	0.30304	0.30368	0.30519	0.3071	0.30914	0.30425	0.2966
3759.41		0.30199	0.30431	0.30472	0.30434	0.30312	0.30374	0.30525	0.30714	0.30918	0.30422	0.29648
3758.77		0.30211	0.30442	0.30477	0.30444	0.30327	0.3039	0.30543	0.30722	0.30927	0.30422	0.2963
3758.13		0.30226	0.30451	0.30482	0.30453	0.30336	0.30403	0.30562	0.30726	0.30934	0.30425	0.29618
3757.49		0.30236	0.30452	0.30485	0.30454	0.30336	0.30406	0.30572	0.30726	0.30935	0.30426	0.29613
3756.84		0.30237	0.30447	0.30483	0.3045	0.3033	0.30402	0.30573	0.30724	0.30929	0.30422	0.29608
3756.2		0.3023	0.3044	0.30475	0.30439	0.3032	0.30392	0.30566	0.30718	0.30916	0.3041	0.29599
3755.56		0.30218	0.30431	0.3046	0.30423	0.30307	0.30377	0.3055	0.30706	0.30898	0.30394	0.29589
3754.91		0.30203	0.30419	0.30441	0.30407	0.30291	0.3036	0.30528	0.30687	0.30882	0.3038	0.29592
3754.27		0.30185	0.30401	0.30424	0.30393	0.30277	0.30343	0.30507	0.3067	0.30874	0.30376	0.2962
3753.63		0.30165	0.3038	0.30408	0.30382	0.30265	0.30329	0.3049	0.3066	0.30875	0.30382	0.29669
3752.99		0.30149	0.30363	0.30394	0.30374	0.30257	0.30321	0.30481	0.30657	0.30882	0.3039	0.29712
3752.34		0.30148	0.30362	0.30391	0.30377	0.30258	0.30324	0.30485	0.30661	0.30891	0.30394	0.29722
3751.7		0.30172	0.30386	0.30409	0.30402	0.30279	0.30347	0.30511	0.30679	0.30908	0.30401	0.297
3751.06		0.30219	0.30429	0.30448	0.30449	0.30323	0.30392	0.30559	0.3072	0.3094	0.30426	0.29676
3750.41		0.30274	0.30471	0.3049	0.30498	0.30376	0.30441	0.30614	0.30769	0.30979	0.30466	0.29671
3749.77		0.30307	0.3049	0.3051	0.30518	0.30407	0.30464	0.3064	0.30797	0.30999	0.30492	0.29667
3749.13		0.30294	0.30477	0.30493	0.3049	0.30393	0.30442	0.30614	0.30776	0.30976	0.30475	0.29641
3748.49		0.30242	0.3044	0.3045	0.30426	0.30342	0.30385	0.30548	0.30716	0.30919	0.3042	0.29593
3747.84		0.30181	0.30401	0.30406	0.30363	0.30284	0.30325	0.30482	0.30653	0.30858	0.30361	0.29549
3747.2		0.30139	0.30374	0.3038	0.30328	0.30247	0.3029	0.30449	0.30619	0.30824	0.30329	0.29537
3746.56		0.30132	0.30369	0.30381	0.30335	0.30247	0.30291	0.30462	0.30626	0.30832	0.30344	0.29571
3745.91		0.30163	0.30383	0.30406	0.30374	0.30283	0.30325	0.30512	0.30666	0.30878	0.30399	0.29641
3745.27		0.30209	0.30403	0.3044	0.30419	0.30327	0.30369	0.30567	0.3071	0.30934	0.30462	0.29708
3744.63		0.30231	0.30408	0.30457	0.30433	0.30342	0.30388	0.30581	0.30722	0.30954	0.30481	0.29721
3743.99		0.30209	0.30389	0.30442	0.30402	0.30311	0.30365	0.30543	0.30688	0.30916	0.30436	0.29668
3743.34		0.30159	0.30358	0.30408	0.30348	0.30256	0.3032	0.3048	0.30632	0.30847	0.30357	0.29589
3742.7		0.30111	0.30331	0.30375	0.30301	0.30209	0.30281	0.30431	0.30585	0.30789	0.30291	0.2953
3742.06		0.30082	0.30318	0.30356	0.30275	0.30185	0.30256	0.30409	0.30559	0.3076	0.30258	0.29506
3741.41		0.30067	0.30315	0.30349	0.30268	0.30178	0.30245	0.30408	0.30549	0.30754	0.30252	0.29498
3740.77		0.30064	0.30318	0.3035	0.30275	0.30181	0.3024	0.30415	0.30548	0.30758	0.30257	0.29491
3740.13		0.30069	0.30324	0.30357	0.30291	0.30187	0.30242	0.30426	0.30556	0.30768	0.30263	0.2948
3739.49		0.30083	0.30329	0.30365	0.30312	0.30197	0.3025	0.30436	0.30571	0.30779	0.30271	0.29476
3738.84		0.30099	0.30332	0.30369	0.30329	0.30205	0.30259	0.30441	0.30587	0.30789	0.30282	0.29483
3738.2		0.30103	0.30327	0.30365	0.30333	0.30203	0.30258	0.30431	0.30595	0.30795	0.30295	0.29502
3737.56		0.30092	0.30315	0.30352	0.30323	0.30192	0.30246	0.30407	0.30589	0.30794	0.30305	0.29526
3736.92		0.3008	0.30307	0.30345	0.30313	0.30183	0.30235	0.30389	0.3058	0.30794	0.30312	0.29546
3736.27		0.30084	0.30315	0.30355	0.30315	0.30189	0.30239	0.30395	0.30581	0.30804	0.30317	0.29552
3735.63		0.30105	0.30333	0.3038	0.30331	0.3021	0.30257	0.30422	0.30591	0.30818	0.30316	0.29542
3734.99		0.30128	0.30351	0.30406	0.3035	0.30233	0.30275	0.30452	0.30605	0.30827	0.30312	0.29522
3734.34		0.30151	0.30365	0.30428	0.30373	0.30259	0.30294	0.30482	0.30624	0.30833	0.3031	0.29501
3733.7		0.30179	0.30381	0.30451	0.30403	0.30291	0.30322	0.30518	0.30653	0.30845	0.30321	0.29489
3733.06		0.30208	0.30395	0.30474	0.30433	0.30322	0.30352	0.30554	0.30684	0.30862	0.30344	0.29486
3732.42		0.30223	0.30397	0.30481	0.30444	0.30332	0.30363	0.30568	0.30696	0.30869	0.30359	0.29478
3731.77		0.30214	0.30383	0.30465	0.30431	0.30317	0.30344	0.30548	0.30677	0.30852	0.30346	0.29455
3731.13		0.30188	0.30363	0.30436	0.30407	0.30289	0.30308	0.30506	0.3064	0.30819	0.30308	0.29419
3730.49		0.3016	0.30346	0.30407	0.30386	0.30261	0.30273	0.30468	0.30605	0.30788	0.30263	0.29385
3729.84		0.30137	0.30336	0.30387	0.30371	0.30237	0.30248	0.30442	0.30582	0.30767	0.30232	0.29365
3729.2		0.30117	0.30327	0.30372	0.30357	0.30213	0.30231	0.30423	0.30569	0.30753	0.30219	0.29362
3728.56		0.30094	0.30312	0.30355	0.30336	0.30183	0.30213	0.30398	0.30557	0.30737	0.30215	0.29372
3727.92		0.30066	0.30288	0.3033	0.30306	0.3015	0.30188	0.30363	0.30536	0.30715	0.30208	0.29385
3727.27		0.30037	0.30262	0.30299	0.30275	0.30121	0.3016	0.30328	0.30512	0.30691	0.30196	0.29395
3726.63		0.30013	0.30242	0.30275	0.30253	0.30106	0.30137	0.30307	0.3049	0.30675	0.30184	0.29396
3725.99		0.29996	0.30231	0.30261	0.30242	0.30101	0.30122	0.30298	0.30473	0.30668	0.30175	0.29386
3725.34		0.29978	0.30219	0.30253	0.3023	0.30091	0.30108	0.30287	0.30454	0.3066	0.30165	0.29371
3724.7		0.29956	0.30202	0.30244	0.30209	0.30071	0.30089	0.30266	0.30431	0.30645	0.30148	0.29361
3724.06		0.29938	0.30184	0.30231	0.30183	0.30048	0.30071	0.30243	0.30413	0.30631	0.3013	0.29361
3723.42		0.2993	0.3017	0.30216	0.30164	0.30034	0.30062	0.30231	0.30407	0.30624	0.30117	0.29367
3722.77		0.29928	0.3016	0.302	0.30156	0.30029	0.30059	0.30228	0.3041	0.30624	0.3011	0.29366
3722.13		0.29926	0.3015	0.30183	0.30155	0.30031	0.30059	0.30231	0.30413	0.30623	0.30105	0.29354
3721.49		0.29924	0.30143	0.30172	0.30156	0.30037	0.30061	0.30238	0.30414	0.30618	0.301	0.29337
3720.84		0.29922	0.30139	0.30169	0.30158	0.30047	0.30065	0.30249	0.30413	0.30613	0.30093	0.29322
3720.2		0.29922	0.30139	0.30172	0.3016	0.30056	0.30072	0.3026	0.30412	0.30609	0.30089	0.29311
3719.56		0.29921	0.30139	0.30179	0.30159	0.30057	0.30077	0.30266	0.30408	0.30606	0.30086	0.29298
3718.92		0.29919	0.3014	0.30184	0.30156	0.30049	0.30078	0.30264	0.30403	0.30601	0.30086	0.29285
3718.27		0.29914	0.30139	0.30183	0.3015	0.30037	0.30073	0.30255	0.30395	0.30593	0.30084	0.29276
3717.63		0.29904	0.30135	0.30174	0.3014	0.30022	0.30062	0.30241	0.30381	0.30583	0.30077	0.29272
3716.99		0.29889	0.30128	0.30163	0.30128	0.30007	0.30049	0.30227	0.30363	0.30575	0.30065	0.29271
3716.34		0.29876	0.30119	0.30155	0.30116	0.29995	0.3004	0.30219	0.30346	0.30571	0.30051	0.29272
3715.7		0.29867	0.30108	0.30152	0.30106	0.29987	0.30035	0.30213	0.30333	0.30569	0.3004	0.29271
3715.06		0.29866	0.30097	0.3015	0.30099	0.29981	0.30031	0.30206	0.30326	0.30566	0.30035	0.29273
3714.42		0.29869	0.30092	0.30147	0.30097	0.2998	0.3003	0.30199	0.30326	0.30566	0.30045	0.29283
3713.77		0.29874	0.30094	0.3014	0.30099	0.29984	0.30033	0.30197	0.30335	0.30573	0.30071	0.29307
3713.13		0.29874	0.30099	0.30129	0.301	0.29988	0.30037	0.30195	0.30345	0.30582	0.30098	0.29336
3712.49		0.29866	0.30098	0.30115	0.30094	0.29984	0.30034	0.30186	0.30347	0.30584	0.30101	0.29354
3711.84		0.29853	0.30089	0.30104	0.30083	0.29974	0.30023	0.30171	0.30339	0.30573	0.3008	0.29349
3711.2		0.2984	0.30077	0.30096	0.30071	0.29962	0.30007	0.30154	0.30325	0.30558	0.30052	0.2933
3710.56		0.29825	0.30064	0.30087	0.30056	0.29948	0.29989	0.30137	0.30308	0.30543	0.30037	0.29311
3709.92		0.29808	0.30054	0.30074	0.30036	0.29932	0.29971	0.30119	0.3029	0.30528	0.30033	0.29295
3709.27		0.29799	0.30048	0.30059	0.3002	0.2992	0.29955	0.30105	0.30278	0.30512	0.30028	0.29277
3708.63		0.29801	0.30045	0.3005	0.30013	0.29915	0.29945	0.301	0.30273	0.30496	0.30016	0.29252
3707.99		0.29807	0.30039	0.30048	0.30015	0.29913	0.29941	0.30101	0.30273	0.30483	0.3	0.29228
3707.34		0.29811	0.30031	0.30051	0.3002	0.29911	0.2994	0.30107	0.30272	0.30476	0.29985	0.29208
3706.7		0.29814	0.30029	0.30061	0.30027	0.29911	0.29943	0.30116	0.30273	0.30475	0.29976	0.29192
3706.06		0.29818	0.30038	0.30077	0.30036	0.29916	0.2995	0.30127	0.30276	0.30479	0.29971	0.29178
3705.42		0.29815	0.30046	0.30087	0.30039	0.29919	0.29951	0.30126	0.30276	0.30479	0.29965	0.29167
3704.77		0.29797	0.30039	0.30078	0.30024	0.29908	0.29937	0.30105	0.30263	0.30466	0.29953	0.29159
3704.13		0.29771	0.30016	0.30052	0.29993	0.29882	0.2991	0.30072	0.30241	0.30444	0.2994	0.29156
3703.49		0.29755	0.29991	0.30025	0.29968	0.29859	0.29888	0.30047	0.30221	0.30428	0.29934	0.29159
3702.84		0.2976	0.2998	0.30014	0.29963	0.29854	0.29881	0.30047	0.30217	0.30425	0.29939	0.29165
3702.2		0.2978	0.29987	0.3002	0.2998	0.29865	0.29886	0.30065	0.30226	0.30432	0.29946	0.29165
3701.56		0.29798	0.30001	0.30033	0.3	0.29875	0.29892	0.30083	0.30238	0.30438	0.29947	0.29157
3700.92		0.29803	0.30011	0.30042	0.30009	0.29873	0.29893	0.30088	0.30241	0.30437	0.29939	0.29145
3700.27		0.29797	0.3001	0.30042	0.30003	0.2986	0.29889	0.30081	0.30236	0.30432	0.29927	0.29136
3699.63		0.29787	0.30003	0.30034	0.29993	0.29847	0.29886	0.30071	0.30227	0.30427	0.29919	0.29133
3698.99		0.29784	0.29995	0.30024	0.29987	0.2984	0.29883	0.30066	0.30219	0.30425	0.29916	0.29128
3698.34		0.29789	0.29994	0.3002	0.2999	0.29842	0.29881	0.30065	0.30215	0.30425	0.29917	0.29117
3697.7		0.29799	0.29996	0.30023	0.29996	0.29845	0.29878	0.30063	0.30213	0.30426	0.29918	0.29102
3697.06		0.29801	0.29992	0.30024	0.29992	0.29844	0.2987	0.30054	0.30208	0.30423	0.29915	0.2909
3696.42		0.29789	0.29972	0.30013	0.29974	0.2983	0.29855	0.30036	0.30199	0.30411	0.29901	0.29084
3695.77		0.29767	0.29937	0.29988	0.29946	0.29808	0.29835	0.30015	0.30186	0.3039	0.2988	0.29083
3695.13		0.29748	0.29905	0.29964	0.29921	0.29788	0.29821	0.3	0.30176	0.3037	0.29861	0.29086
3694.49		0.29741	0.29889	0.29955	0.29909	0.2978	0.29821	0.29996	0.30171	0.30357	0.29852	0.29092
3693.84		0.29747	0.29887	0.2996	0.29909	0.29788	0.29833	0.30002	0.30176	0.30358	0.29857	0.29099
3693.2		0.29762	0.29893	0.2997	0.29916	0.29804	0.29849	0.30013	0.30189	0.30373	0.29873	0.29108
3692.56		0.29776	0.29899	0.29973	0.29925	0.29821	0.29862	0.30023	0.30201	0.30392	0.29892	0.29119
3691.92		0.29782	0.29899	0.29967	0.29928	0.29826	0.29864	0.30028	0.30202	0.30402	0.29903	0.29127
3691.27		0.2977	0.29889	0.29949	0.29917	0.29812	0.29851	0.30017	0.30186	0.30395	0.29896	0.29129
3690.63		0.29733	0.29865	0.29917	0.29882	0.29773	0.29819	0.2998	0.30151	0.30373	0.29875	0.29136
3689.99		0.29669	0.29825	0.29869	0.29823	0.2971	0.29766	0.2991	0.30097	0.30344	0.29853	0.29162
3689.34		0.29598	0.29781	0.29816	0.29756	0.29641	0.29707	0.29832	0.3004	0.30314	0.29837	0.29199
3688.7		0.29558	0.29757	0.29787	0.29717	0.29605	0.29673	0.29791	0.30007	0.30291	0.29828	0.29213
3688.06		0.29576	0.29766	0.29802	0.29729	0.29623	0.29686	0.29813	0.30018	0.30283	0.29821	0.2918
3687.42		0.29629	0.29798	0.29843	0.29773	0.29673	0.29729	0.29871	0.30059	0.30287	0.29818	0.29118
3686.77		0.29672	0.29825	0.29871	0.2981	0.29709	0.29762	0.29916	0.30093	0.30291	0.29815	0.29061
3686.13		0.2968	0.29834	0.29871	0.29819	0.29708	0.29762	0.29926	0.30099	0.30286	0.29805	0.29025
3685.49		0.29668	0.29829	0.29854	0.29814	0.29686	0.29744	0.2992	0.30086	0.30277	0.2979	0.29002
3684.84		0.29659	0.29824	0.29843	0.29815	0.29672	0.29731	0.2992	0.30075	0.30272	0.29779	0.28986
3684.2		0.29663	0.29824	0.29845	0.29823	0.29675	0.29731	0.29928	0.30075	0.30274	0.29778	0.28978
3683.56		0.29671	0.29825	0.29852	0.2983	0.29684	0.29739	0.2993	0.30078	0.30276	0.29781	0.28979
3682.92		0.29675	0.29825	0.29853	0.29827	0.29688	0.29742	0.2992	0.30078	0.30275	0.29777	0.28983
3682.27		0.29671	0.29821	0.29844	0.29813	0.29682	0.29739	0.299	0.30071	0.30268	0.29763	0.28983
3681.63		0.2966	0.29812	0.2983	0.29793	0.29669	0.29731	0.2988	0.30062	0.30261	0.29745	0.28981
3680.99		0.29648	0.29802	0.29817	0.29778	0.29656	0.29724	0.29872	0.30055	0.30258	0.29734	0.28979
3680.34		0.29641	0.29792	0.29809	0.29773	0.29652	0.29723	0.2988	0.30053	0.30258	0.29734	0.28978
3679.7		0.29638	0.29785	0.29803	0.29772	0.29654	0.29724	0.29892	0.30054	0.30254	0.29738	0.28972
3679.06		0.29633	0.29773	0.29794	0.29768	0.29653	0.29717	0.29894	0.30048	0.30242	0.29739	0.28963
3678.42		0.29615	0.29752	0.29772	0.29752	0.29638	0.29696	0.29875	0.3003	0.30221	0.29736	0.28964
3677.77		0.29576	0.29715	0.29732	0.29716	0.29602	0.2966	0.2983	0.29999	0.30198	0.2973	0.28992
3677.13		0.29521	0.29669	0.29677	0.29663	0.29549	0.29611	0.29766	0.29957	0.30177	0.29725	0.29047
3676.49		0.29471	0.29631	0.29627	0.29609	0.29501	0.29564	0.29705	0.29918	0.30163	0.29722	0.29101
3675.84		0.29452	0.2962	0.29609	0.29581	0.29484	0.29543	0.29679	0.29898	0.30163	0.2972	0.29119
3675.2		0.29473	0.29642	0.29633	0.29594	0.29506	0.2956	0.29706	0.29907	0.30175	0.29717	0.29086
3674.56		0.29514	0.29676	0.29677	0.29632	0.29547	0.296	0.29761	0.29933	0.30188	0.2971	0.29021
3673.92		0.29546	0.29696	0.29708	0.29666	0.29574	0.29631	0.29803	0.29956	0.30189	0.29696	0.28956
3673.27		0.29559	0.29695	0.29715	0.29682	0.2958	0.29642	0.29819	0.29966	0.30181	0.29682	0.28918
3672.63		0.29563	0.29687	0.29709	0.29693	0.29579	0.29645	0.29824	0.29975	0.30179	0.29679	0.28921
3671.99		0.29575	0.29688	0.29707	0.29712	0.29588	0.29657	0.2984	0.29995	0.30194	0.29694	0.28957
3671.34		0.29591	0.29696	0.2971	0.29731	0.296	0.29673	0.29858	0.30016	0.30216	0.29717	0.28995
3670.7		0.2959	0.29699	0.29705	0.29731	0.29598	0.29674	0.29853	0.30012	0.30222	0.29728	0.29008
3670.06		0.29565	0.29687	0.29686	0.29703	0.29571	0.29647	0.29815	0.29976	0.30202	0.29715	0.28989
3669.42		0.29526	0.29665	0.2966	0.29665	0.29533	0.29607	0.29766	0.29925	0.30168	0.29682	0.28952
3668.77		0.29494	0.29644	0.29643	0.29639	0.29506	0.29575	0.29736	0.29888	0.30139	0.29646	0.28913
3668.13		0.29479	0.29636	0.29644	0.29635	0.29504	0.29565	0.29735	0.29877	0.30126	0.29622	0.28876
3667.49		0.29476	0.2964	0.29656	0.29642	0.29518	0.2957	0.2975	0.29883	0.30127	0.29615	0.28848
3666.84		0.29476	0.29648	0.29665	0.29644	0.2953	0.29575	0.2976	0.2989	0.3013	0.29615	0.28832
3666.2		0.29471	0.29645	0.2966	0.29634	0.29528	0.29573	0.29756	0.29888	0.30128	0.2961	0.28826
3665.56		0.29463	0.29631	0.29646	0.29618	0.29516	0.29564	0.29741	0.29879	0.30117	0.29597	0.28823
3664.92		0.29457	0.29614	0.29633	0.29607	0.29503	0.29554	0.29724	0.29868	0.30102	0.29582	0.28819
3664.27		0.29452	0.29601	0.29626	0.29602	0.29492	0.29545	0.29711	0.29862	0.3009	0.2957	0.28815
3663.63		0.29445	0.29594	0.29624	0.29597	0.29483	0.29537	0.29702	0.29862	0.30084	0.29561	0.28812
3662.99		0.29439	0.29594	0.29623	0.29593	0.29478	0.29533	0.29697	0.29868	0.30082	0.29553	0.28807
3662.34		0.2944	0.29596	0.29622	0.29594	0.2948	0.29536	0.297	0.29879	0.30084	0.29549	0.288
3661.7		0.29446	0.29598	0.29621	0.29596	0.29483	0.29542	0.29707	0.29888	0.30084	0.29551	0.28791
3661.06		0.29448	0.29597	0.2962	0.29594	0.29482	0.29544	0.29711	0.2989	0.30079	0.29556	0.28783
3660.42		0.29441	0.29591	0.2962	0.29586	0.29475	0.29537	0.29711	0.29885	0.3007	0.2956	0.28777
3659.77		0.29427	0.29583	0.29621	0.29576	0.29468	0.29528	0.29709	0.29875	0.30061	0.2956	0.28772
3659.13		0.29408	0.29572	0.29615	0.29564	0.29455	0.29517	0.297	0.29861	0.30051	0.29557	0.28769
3658.49		0.29382	0.29554	0.29596	0.29542	0.2943	0.29501	0.29677	0.29839	0.30038	0.29551	0.28777
3657.84		0.29349	0.29532	0.29567	0.29509	0.29394	0.29478	0.2964	0.2981	0.30022	0.29545	0.28804
3657.2		0.29319	0.29513	0.29541	0.2948	0.29363	0.29457	0.29607	0.29785	0.30009	0.29544	0.28843
3656.56		0.29307	0.29506	0.29532	0.29473	0.29351	0.29448	0.29596	0.29774	0.30002	0.29546	0.28865
3655.92		0.29314	0.29511	0.2954	0.29492	0.29361	0.29456	0.2961	0.29779	0.29999	0.29546	0.28852
3655.27		0.29329	0.29521	0.29554	0.2952	0.29382	0.29472	0.29633	0.2979	0.3	0.29541	0.2881
3654.63		0.29339	0.29529	0.29562	0.29539	0.294	0.29482	0.29648	0.29799	0.30002	0.29533	0.2877
3653.99		0.29338	0.29528	0.29556	0.2954	0.29406	0.29476	0.29646	0.29801	0.30002	0.29524	0.28749
3653.34		0.29328	0.29518	0.29541	0.29528	0.29401	0.29457	0.2963	0.29797	0.29998	0.29514	0.28752
3652.7		0.29318	0.29507	0.29526	0.29515	0.29395	0.2944	0.29613	0.29794	0.29995	0.2951	0.28772
3652.06		0.29316	0.29503	0.29524	0.29512	0.29399	0.29438	0.29608	0.29799	0.30003	0.29519	0.28797
3651.42		0.29329	0.29512	0.29535	0.29523	0.29416	0.29454	0.29622	0.29815	0.30023	0.29545	0.28819
3650.77		0.29353	0.29527	0.2955	0.2954	0.29437	0.29479	0.29646	0.29835	0.30048	0.29575	0.28833
3650.13		0.29371	0.29532	0.29555	0.29546	0.29446	0.29495	0.29659	0.29841	0.30065	0.29592	0.28838
3649.49		0.29368	0.29518	0.29544	0.29533	0.29433	0.29492	0.29648	0.29822	0.30061	0.29582	0.28834
3648.84		0.29341	0.2949	0.29522	0.29505	0.29404	0.29472	0.2962	0.29788	0.30036	0.29547	0.28822
3648.2		0.2931	0.29465	0.29504	0.29481	0.29373	0.29447	0.29595	0.29759	0.30005	0.29508	0.28806
3647.56		0.29292	0.29457	0.295	0.29471	0.29354	0.29432	0.29585	0.29749	0.29984	0.29483	0.2879
3646.92		0.29289	0.29462	0.29506	0.29473	0.29349	0.29424	0.29588	0.2975	0.29971	0.2947	0.28772
3646.27		0.2929	0.29468	0.29507	0.29474	0.29349	0.29413	0.29588	0.29747	0.29958	0.29455	0.28746
3645.63		0.29285	0.29468	0.29499	0.29467	0.29349	0.29396	0.29582	0.29735	0.29941	0.29432	0.28712
3644.99		0.2928	0.29466	0.29488	0.29459	0.29349	0.29381	0.29574	0.29722	0.29925	0.2941	0.28682
3644.34		0.29277	0.29466	0.29478	0.29453	0.29347	0.29375	0.29567	0.29713	0.29916	0.29399	0.28663
3643.7		0.29275	0.29464	0.2947	0.29448	0.29341	0.29375	0.29559	0.29705	0.29911	0.29396	0.28657
3643.06		0.2927	0.29459	0.29462	0.29442	0.29332	0.29376	0.29551	0.29697	0.29907	0.29398	0.28659
3642.42		0.29263	0.29454	0.29458	0.29437	0.29322	0.29376	0.29549	0.2969	0.29902	0.29401	0.28661
3641.77		0.29254	0.29448	0.29457	0.29431	0.29312	0.29373	0.2955	0.29687	0.29897	0.29402	0.28659
3641.13		0.29241	0.29436	0.29454	0.29421	0.29299	0.29365	0.29548	0.29683	0.2989	0.29398	0.28655
3640.49		0.29229	0.29422	0.29445	0.29407	0.29283	0.29354	0.29539	0.29678	0.29881	0.29393	0.28654
3639.84		0.29222	0.29414	0.29434	0.29395	0.29274	0.29344	0.29528	0.29673	0.29876	0.2939	0.28657
3639.2		0.2922	0.29416	0.29427	0.2939	0.29271	0.29338	0.29519	0.29668	0.29877	0.2939	0.28659
3638.56		0.29216	0.2942	0.29422	0.2939	0.29269	0.29331	0.29509	0.29661	0.29878	0.29385	0.28653
3637.92		0.29205	0.29421	0.29417	0.29387	0.29263	0.2932	0.29498	0.29652	0.29872	0.29375	0.28637
3637.27		0.29191	0.29416	0.29411	0.2938	0.29255	0.29308	0.29488	0.29645	0.29861	0.29364	0.28616
3636.63		0.29179	0.29411	0.29407	0.29372	0.2925	0.29301	0.2948	0.29641	0.2985	0.29357	0.28598
3635.99		0.29168	0.29404	0.29401	0.29366	0.29244	0.29296	0.29467	0.29636	0.29842	0.29354	0.28589
3635.34		0.29159	0.29395	0.29395	0.29362	0.29234	0.29289	0.29453	0.29626	0.29838	0.29351	0.28591
3634.7		0.29156	0.29385	0.2939	0.29361	0.29226	0.2928	0.29445	0.29617	0.29835	0.29348	0.286
3634.06		0.2916	0.29377	0.29389	0.29362	0.29225	0.29274	0.29445	0.29613	0.29831	0.29346	0.28608
3633.42		0.29166	0.29371	0.29392	0.29362	0.2923	0.29271	0.29447	0.29614	0.29825	0.29345	0.28604
3632.77		0.29171	0.29365	0.29394	0.29361	0.2924	0.29271	0.29445	0.29618	0.29818	0.29346	0.28592
3632.13		0.29177	0.29364	0.29401	0.29364	0.29252	0.29278	0.29447	0.29627	0.2982	0.29352	0.28587
3631.49		0.29195	0.29374	0.29417	0.2938	0.29272	0.29297	0.29466	0.29649	0.2984	0.29372	0.286
3630.84		0.29228	0.29397	0.29445	0.29409	0.293	0.2933	0.29506	0.29686	0.2988	0.29408	0.28635
3630.2		0.29264	0.29426	0.29477	0.29441	0.29329	0.29363	0.29551	0.29728	0.29926	0.29449	0.2868
3629.56		0.2928	0.29441	0.29495	0.29455	0.29341	0.29379	0.29573	0.29752	0.29955	0.29474	0.28712
3628.92		0.29257	0.2943	0.29484	0.29437	0.29319	0.29361	0.29552	0.29738	0.29944	0.29461	0.28711
3628.27		0.29203	0.29394	0.29446	0.29391	0.29268	0.29316	0.29495	0.29689	0.29896	0.29414	0.28676
3627.63		0.29146	0.29354	0.29397	0.2934	0.29213	0.29265	0.29435	0.29631	0.29838	0.29359	0.28628
3626.99		0.2911	0.29325	0.29357	0.29304	0.29176	0.29226	0.29395	0.29586	0.29796	0.29318	0.2859
3626.34		0.29099	0.2931	0.29334	0.29286	0.29163	0.29205	0.29379	0.29561	0.29775	0.29299	0.28569
3625.7		0.29102	0.29302	0.29325	0.29282	0.29162	0.29199	0.29375	0.2955	0.29765	0.29292	0.28557
3625.06		0.29108	0.29298	0.29324	0.29283	0.29165	0.29202	0.29375	0.29546	0.29758	0.2929	0.28549
3624.42		0.29114	0.293	0.29327	0.2929	0.29169	0.29208	0.2938	0.29546	0.29751	0.29289	0.28542
3623.77		0.29121	0.29309	0.29331	0.29299	0.29174	0.29214	0.2939	0.29552	0.29749	0.29289	0.28534
3623.13		0.29125	0.2932	0.29338	0.29309	0.2918	0.29219	0.29403	0.29561	0.29754	0.29287	0.28523
3622.49		0.29126	0.29327	0.29348	0.29318	0.29188	0.29225	0.29415	0.29572	0.29765	0.29285	0.28514
3621.84		0.29128	0.29331	0.29359	0.29326	0.29198	0.29238	0.29427	0.29583	0.29779	0.29288	0.28516
3621.2		0.29131	0.29331	0.29368	0.29331	0.29207	0.29254	0.29437	0.29593	0.29791	0.29301	0.28529
3620.56		0.2913	0.29326	0.29367	0.29327	0.29207	0.29264	0.29441	0.29593	0.29795	0.29318	0.28545
3619.92		0.29116	0.2931	0.29351	0.29307	0.29191	0.29253	0.29427	0.29578	0.29785	0.29323	0.2855
3619.27		0.29087	0.29284	0.29317	0.29274	0.29158	0.29219	0.29391	0.29548	0.29761	0.29306	0.28541
3618.63		0.29054	0.29256	0.2928	0.29241	0.2912	0.29177	0.29348	0.29514	0.2973	0.29274	0.28521
3617.99		0.29031	0.29237	0.29254	0.29219	0.29092	0.29145	0.29319	0.2949	0.29705	0.29242	0.28499
3617.34		0.29023	0.2923	0.29244	0.29211	0.2908	0.29131	0.29314	0.2948	0.2969	0.29221	0.28482
3616.7		0.29027	0.2923	0.29244	0.2921	0.29079	0.2913	0.29325	0.29481	0.29683	0.29212	0.28471
3616.06		0.29033	0.2923	0.29243	0.29208	0.29081	0.29133	0.29336	0.29483	0.29679	0.2921	0.28468
3615.42		0.29038	0.29226	0.29236	0.29204	0.29082	0.29132	0.29338	0.29483	0.29677	0.29211	0.2847
3614.77		0.29042	0.29218	0.29226	0.29197	0.29084	0.29132	0.29332	0.29478	0.29676	0.2921	0.28474
3614.13		0.29048	0.2921	0.2922	0.29195	0.29088	0.29135	0.29328	0.29475	0.29676	0.29206	0.28473
3613.49		0.29054	0.29206	0.2922	0.292	0.29096	0.29141	0.29328	0.29477	0.29677	0.292	0.28468
3612.84		0.29056	0.29204	0.29222	0.29205	0.29099	0.29144	0.29328	0.29481	0.29675	0.29192	0.28457
3612.2		0.29046	0.29201	0.29218	0.29199	0.29091	0.29135	0.29321	0.29477	0.29668	0.29181	0.28445
3611.56		0.29023	0.29192	0.29202	0.29179	0.29069	0.29112	0.293	0.2946	0.29653	0.29167	0.28438
3610.92		0.28989	0.29172	0.29175	0.29147	0.29036	0.29077	0.29266	0.29432	0.29633	0.29154	0.28442
3610.27		0.28952	0.29145	0.29146	0.29114	0.29002	0.29039	0.29227	0.294	0.29614	0.29142	0.28455
3609.63		0.28927	0.29121	0.29128	0.29093	0.28977	0.29013	0.29199	0.29374	0.29601	0.29134	0.28467
3608.99		0.28925	0.29114	0.29131	0.29094	0.28972	0.29013	0.29196	0.29365	0.29599	0.2913	0.28467
3608.34		0.2894	0.29128	0.29149	0.2911	0.28985	0.29034	0.29215	0.29375	0.29608	0.2913	0.28457
3607.7		0.2896	0.2915	0.2917	0.29128	0.29002	0.29059	0.29237	0.29391	0.29622	0.29133	0.28442
3607.06		0.28974	0.29167	0.29182	0.29137	0.29013	0.29075	0.29251	0.29405	0.29634	0.29137	0.28426
3606.42		0.28983	0.29178	0.29186	0.2914	0.29016	0.29079	0.29255	0.29414	0.2964	0.29139	0.28407
3605.77		0.28988	0.29182	0.29187	0.2914	0.29013	0.29075	0.29253	0.29417	0.29638	0.29137	0.28391
3605.13		0.28983	0.29176	0.29184	0.29135	0.29002	0.29063	0.29242	0.29411	0.29628	0.29127	0.2838
3604.49		0.28964	0.29157	0.29171	0.29121	0.28983	0.29044	0.29218	0.29392	0.29612	0.29109	0.28377
3603.84		0.28945	0.2913	0.29156	0.29105	0.28964	0.29027	0.29191	0.29371	0.29594	0.2909	0.28378
3603.2		0.28939	0.29112	0.2915	0.291	0.28959	0.29022	0.29177	0.2936	0.29584	0.2908	0.2838
3602.56		0.2895	0.2911	0.29158	0.29107	0.28969	0.2903	0.29181	0.29365	0.29583	0.29081	0.28378
3601.92		0.28964	0.29115	0.2917	0.29116	0.28985	0.29042	0.29193	0.29377	0.29586	0.29091	0.28373
3601.27		0.28966	0.29118	0.29174	0.29116	0.28992	0.29045	0.29201	0.29383	0.29585	0.29102	0.28366
3600.63		0.28955	0.29115	0.29167	0.29105	0.28986	0.29035	0.29197	0.29375	0.29575	0.29106	0.28361
3599.99		0.28937	0.29107	0.29152	0.29089	0.28969	0.29015	0.29186	0.29356	0.29558	0.29098	0.28356
3599.34		0.28919	0.29098	0.29132	0.29073	0.28949	0.28991	0.29174	0.29332	0.2954	0.29082	0.28348
3598.7		0.28906	0.29091	0.29115	0.29065	0.28937	0.28975	0.29168	0.29315	0.29528	0.29067	0.28337
3598.06		0.28903	0.29091	0.2911	0.29072	0.28943	0.28975	0.29172	0.29317	0.29532	0.29062	0.28328
3597.42		0.28912	0.29095	0.29118	0.2909	0.28964	0.28989	0.29181	0.29333	0.29548	0.29067	0.28325
3596.77		0.28922	0.29093	0.29127	0.29105	0.28982	0.29001	0.29184	0.29348	0.29563	0.29074	0.28327
3596.13		0.2892	0.29078	0.29124	0.291	0.28978	0.28996	0.29174	0.29348	0.29563	0.29068	0.28328
3595.49		0.28903	0.29056	0.29104	0.29076	0.28951	0.28975	0.29152	0.29332	0.29546	0.29048	0.28323
3594.84		0.28881	0.29036	0.29082	0.29047	0.28917	0.28954	0.29131	0.29311	0.29523	0.29026	0.28311
3594.2		0.2887	0.29026	0.29069	0.29029	0.28898	0.28948	0.29124	0.293	0.29508	0.29015	0.28299
3593.56		0.28875	0.29029	0.2907	0.29027	0.28901	0.28956	0.2913	0.29302	0.29505	0.29015	0.28291
3592.92		0.28887	0.29038	0.29074	0.29031	0.28914	0.28965	0.29137	0.29307	0.29507	0.29016	0.28286
3592.27		0.28889	0.29041	0.2907	0.29024	0.28915	0.2896	0.29132	0.29302	0.29502	0.29006	0.28281
3591.63		0.28878	0.29033	0.29058	0.29005	0.28902	0.28943	0.29116	0.29286	0.29489	0.28989	0.28276
3590.99		0.28873	0.29026	0.2905	0.28992	0.28893	0.28931	0.29108	0.29271	0.29482	0.28978	0.28274
3590.34		0.28885	0.29032	0.29054	0.29002	0.28904	0.28936	0.29119	0.29275	0.29492	0.28986	0.28277
3589.7		0.28905	0.29047	0.29067	0.29027	0.28924	0.2895	0.29138	0.29292	0.29514	0.29009	0.28286
3589.06		0.28912	0.29054	0.29073	0.29043	0.28931	0.28959	0.29144	0.29303	0.2953	0.2903	0.28295
3588.42		0.289	0.29045	0.29066	0.29038	0.28917	0.28953	0.2913	0.29297	0.29529	0.29036	0.283
3587.77		0.28882	0.29028	0.29053	0.29023	0.28894	0.28941	0.2911	0.2928	0.29515	0.29033	0.28302
3587.13		0.28872	0.29013	0.29041	0.2901	0.28879	0.2893	0.29097	0.29264	0.29499	0.29026	0.28296
3586.49		0.28872	0.29001	0.2903	0.29001	0.28873	0.2892	0.29094	0.29256	0.29484	0.29017	0.2828
3585.84		0.28871	0.28989	0.29015	0.28993	0.28869	0.28906	0.29091	0.2925	0.29467	0.29003	0.28255
3585.2		0.28859	0.28972	0.28995	0.2898	0.2886	0.28886	0.29079	0.29241	0.29446	0.28983	0.28232
3584.56		0.28839	0.28953	0.28973	0.2896	0.28844	0.28864	0.29059	0.29227	0.29424	0.2896	0.28217
3583.92		0.2882	0.28939	0.28956	0.28939	0.28825	0.28848	0.2904	0.29214	0.29408	0.2894	0.28209
3583.27		0.28813	0.28938	0.28953	0.28927	0.28813	0.28845	0.29034	0.29206	0.29404	0.28931	0.28203
3582.63		0.28818	0.2895	0.28961	0.28927	0.28812	0.2885	0.2904	0.29203	0.2941	0.28931	0.28197
3581.99		0.28823	0.2896	0.28966	0.28931	0.28812	0.28853	0.29046	0.29198	0.29414	0.28933	0.28194
3581.34		0.28819	0.28956	0.28961	0.28929	0.28808	0.28846	0.29043	0.29187	0.29412	0.28929	0.28192
3580.7		0.28809	0.2894	0.28947	0.28922	0.28799	0.28833	0.29032	0.29175	0.29401	0.28921	0.28189
3580.06		0.28798	0.28922	0.28932	0.28912	0.28792	0.28822	0.29019	0.29168	0.29388	0.28912	0.28183
3579.42		0.28787	0.28908	0.28924	0.28901	0.28786	0.28814	0.29006	0.29166	0.29375	0.28906	0.28175
3578.77		0.28778	0.28898	0.28923	0.28888	0.2878	0.28808	0.28991	0.29167	0.29367	0.28904	0.28165
3578.13		0.28772	0.28891	0.28926	0.28876	0.28774	0.28801	0.28979	0.29168	0.29365	0.28905	0.28155
3577.49		0.28769	0.28883	0.28928	0.28866	0.28764	0.28792	0.28973	0.29164	0.29362	0.28904	0.28147
3576.84		0.28766	0.28876	0.28922	0.28858	0.28751	0.28782	0.28972	0.29157	0.29354	0.28895	0.28142
3576.2		0.28762	0.28873	0.28909	0.28852	0.28737	0.28775	0.28974	0.29149	0.29343	0.28879	0.28143
3575.56		0.28758	0.28875	0.28897	0.28847	0.28728	0.28774	0.28975	0.29146	0.29337	0.28863	0.28147
3574.92		0.28751	0.28877	0.28889	0.28843	0.28723	0.28776	0.2897	0.29142	0.29337	0.28852	0.28148
3574.27		0.28742	0.28872	0.28879	0.28834	0.28713	0.28775	0.28954	0.29131	0.29335	0.28845	0.28143
3573.63		0.28733	0.28862	0.28867	0.28821	0.28699	0.28769	0.28933	0.29114	0.29329	0.28839	0.28134
3572.99		0.28728	0.28853	0.28856	0.28813	0.28689	0.28764	0.28917	0.29101	0.29323	0.28834	0.28127
3572.34		0.28725	0.28848	0.28851	0.28811	0.28686	0.28762	0.2891	0.29093	0.29319	0.28831	0.28124
3571.7		0.28721	0.28844	0.28849	0.28811	0.28686	0.28759	0.28909	0.29085	0.29316	0.2883	0.28121
3571.06		0.28716	0.2884	0.28848	0.28809	0.28687	0.28751	0.28914	0.29077	0.29312	0.28828	0.28116
3570.42		0.28717	0.28838	0.28845	0.28807	0.28686	0.28742	0.28923	0.29072	0.29306	0.28825	0.2811
3569.77		0.28721	0.28838	0.28842	0.28804	0.28685	0.28737	0.2893	0.29077	0.293	0.28824	0.28109
3569.13		0.28724	0.28839	0.2884	0.28803	0.28685	0.28737	0.28933	0.29088	0.29296	0.28827	0.28112
3568.49		0.28726	0.28842	0.28843	0.28805	0.28689	0.28742	0.28933	0.29101	0.29299	0.28835	0.28116
3567.84		0.28728	0.28845	0.2885	0.28811	0.28695	0.28751	0.28935	0.29109	0.29308	0.28841	0.28116
3567.2		0.28728	0.28843	0.28851	0.28813	0.28691	0.28755	0.28935	0.29105	0.29312	0.28838	0.28109
3566.56		0.2872	0.28832	0.28839	0.28803	0.28676	0.28748	0.28928	0.29088	0.29304	0.28824	0.28095
3565.92		0.28708	0.28817	0.28819	0.28785	0.28657	0.28734	0.28916	0.29068	0.29289	0.28806	0.28077
3565.27		0.28699	0.28803	0.28805	0.2877	0.28648	0.28718	0.28902	0.29051	0.29274	0.2879	0.28064
3564.63		0.28697	0.28792	0.28799	0.2876	0.28648	0.28701	0.2889	0.29039	0.2926	0.28779	0.28058
3563.99		0.28696	0.28779	0.28797	0.28752	0.28645	0.28684	0.28878	0.2903	0.29246	0.28769	0.28058
3563.34		0.28691	0.28767	0.28792	0.28746	0.28636	0.28669	0.2887	0.29023	0.2923	0.28762	0.28055
3562.7		0.28684	0.28756	0.28782	0.28742	0.28626	0.2866	0.28863	0.29018	0.29216	0.28755	0.28046
3562.06		0.28676	0.28749	0.28769	0.28738	0.28618	0.28655	0.28855	0.29013	0.29204	0.28747	0.2803
3561.42		0.2867	0.28746	0.28755	0.28731	0.28615	0.2865	0.28844	0.29007	0.29194	0.2874	0.28014
3560.77		0.28668	0.28748	0.28746	0.28724	0.28616	0.28645	0.28835	0.29005	0.2919	0.28735	0.28003
3560.13		0.28669	0.28752	0.28744	0.28717	0.28615	0.28643	0.28831	0.29006	0.29193	0.28732	0.27996
3559.49		0.28667	0.28752	0.28745	0.28708	0.28608	0.28641	0.28828	0.29006	0.29197	0.28728	0.27988
3558.84		0.28657	0.28745	0.28743	0.28694	0.28593	0.28638	0.28822	0.28997	0.29196	0.2872	0.27979
3558.2		0.28644	0.28733	0.28738	0.2868	0.28574	0.28634	0.28814	0.28982	0.29191	0.28708	0.27971
3557.56		0.28634	0.28721	0.28731	0.2867	0.2856	0.28631	0.28805	0.28965	0.29182	0.28694	0.27965
3556.92		0.28626	0.28708	0.28722	0.28664	0.2855	0.28626	0.28794	0.28948	0.29166	0.2868	0.27961
3556.27		0.28621	0.28695	0.28711	0.2866	0.28544	0.2862	0.28782	0.28935	0.2915	0.28669	0.27959
3555.63		0.28618	0.28689	0.28703	0.28658	0.28544	0.28615	0.28774	0.28929	0.29139	0.28666	0.27961
3554.99		0.28618	0.2869	0.28698	0.28658	0.28545	0.28612	0.28772	0.2893	0.29137	0.28666	0.27966
3554.34		0.28615	0.28692	0.28691	0.28654	0.28538	0.28605	0.28768	0.28929	0.29137	0.28662	0.27968
3553.7		0.28608	0.28688	0.28678	0.28644	0.28521	0.28592	0.28759	0.28925	0.29132	0.28654	0.27965
3553.06		0.28601	0.28681	0.28663	0.28632	0.28503	0.28578	0.2875	0.28918	0.29123	0.28647	0.27958
3552.42		0.286	0.28675	0.28651	0.28622	0.28493	0.28568	0.28746	0.2891	0.29115	0.28648	0.27948
3551.77		0.28599	0.28668	0.28645	0.28611	0.28491	0.28561	0.28742	0.289	0.29108	0.2865	0.27937
3551.13		0.28595	0.28661	0.2864	0.286	0.28492	0.28555	0.28737	0.28891	0.29102	0.28646	0.27926
3550.49		0.28588	0.28653	0.28634	0.28593	0.28494	0.28551	0.28731	0.28885	0.29097	0.28637	0.27916
3549.84		0.28581	0.28646	0.28627	0.28595	0.28494	0.28546	0.28726	0.28883	0.29093	0.28625	0.2791
3549.2		0.28578	0.28638	0.2862	0.286	0.2849	0.2854	0.2872	0.28879	0.29089	0.28615	0.27908
3548.56		0.28577	0.28631	0.28616	0.28604	0.28486	0.28535	0.28715	0.28872	0.29085	0.2861	0.27906
3547.92		0.2858	0.28629	0.28617	0.28607	0.28484	0.28533	0.28713	0.28866	0.29084	0.28612	0.27905
3547.27		0.28585	0.2863	0.28621	0.28607	0.28486	0.28531	0.28713	0.28863	0.29083	0.28615	0.27904
3546.63		0.2859	0.28631	0.28624	0.28602	0.28484	0.28526	0.28709	0.28861	0.29083	0.28614	0.27901
3545.99		0.28593	0.28627	0.28623	0.28591	0.28479	0.28518	0.287	0.28859	0.29082	0.28608	0.27894
3545.34		0.28594	0.28621	0.28622	0.28581	0.28474	0.28513	0.28694	0.28855	0.2908	0.28599	0.27885
3544.7		0.28591	0.28613	0.2862	0.28576	0.28469	0.28511	0.2869	0.28847	0.29073	0.2859	0.27875
3544.06		0.28584	0.28605	0.28618	0.28575	0.2846	0.28509	0.28686	0.28834	0.2906	0.28582	0.27864
3543.42		0.28578	0.28598	0.28612	0.28571	0.28448	0.28505	0.28681	0.28818	0.29045	0.28577	0.27854
3542.77		0.28576	0.28594	0.28604	0.28565	0.28439	0.28501	0.28676	0.28808	0.29036	0.28577	0.2785
3542.13		0.28579	0.28592	0.28595	0.28556	0.28437	0.28498	0.28673	0.28803	0.29035	0.28578	0.27851
3541.49		0.28579	0.28589	0.28586	0.28547	0.28438	0.28493	0.28668	0.28801	0.2904	0.28573	0.2785
3540.84		0.28574	0.28585	0.28577	0.28539	0.28436	0.28486	0.28663	0.28797	0.29043	0.28562	0.27844
3540.2		0.2857	0.28582	0.28569	0.28533	0.2843	0.28476	0.2866	0.28791	0.29041	0.28551	0.27832
3539.56		0.28568	0.28581	0.28562	0.28526	0.2842	0.28464	0.28656	0.28785	0.29031	0.28541	0.27819
3538.92		0.28566	0.2858	0.28554	0.28516	0.28407	0.2845	0.28647	0.28779	0.29016	0.28531	0.27813
3538.27		0.28561	0.28575	0.28547	0.28504	0.28393	0.28437	0.28634	0.28774	0.28999	0.28521	0.27813
3537.63		0.28554	0.28564	0.28542	0.28492	0.28381	0.28427	0.2862	0.28769	0.28985	0.28512	0.27816
3536.99		0.28548	0.2855	0.28538	0.28485	0.28374	0.28421	0.28608	0.28765	0.28976	0.28506	0.27815
3536.34		0.28541	0.28538	0.28532	0.28482	0.2837	0.28413	0.286	0.28759	0.28971	0.285	0.27808
3535.7		0.28535	0.28531	0.28524	0.28482	0.28368	0.28405	0.28598	0.28753	0.2897	0.28495	0.27798
3535.06		0.28529	0.28527	0.28515	0.28483	0.28365	0.28399	0.286	0.2875	0.28969	0.28493	0.27789
3534.42		0.28525	0.28523	0.28507	0.2848	0.28361	0.28398	0.28601	0.2875	0.28966	0.28493	0.27782
3533.77		0.28524	0.28519	0.28502	0.28473	0.28356	0.28402	0.28596	0.28752	0.28962	0.28495	0.27774
3533.13		0.28526	0.28518	0.285	0.28464	0.28351	0.28408	0.28588	0.28753	0.28958	0.28496	0.27766
3532.49		0.28529	0.28518	0.285	0.28456	0.28346	0.2841	0.28578	0.2875	0.28953	0.28493	0.2776
3531.84		0.28528	0.28516	0.28499	0.2845	0.28342	0.28407	0.28571	0.28745	0.28945	0.28487	0.27756
3531.2		0.28523	0.28509	0.28495	0.28441	0.28335	0.28398	0.28567	0.28735	0.28934	0.28478	0.27753
3530.56		0.28513	0.28499	0.28486	0.28427	0.28325	0.28384	0.28565	0.28721	0.28925	0.28469	0.2775
3529.92		0.28502	0.28487	0.28475	0.28412	0.28313	0.2837	0.28565	0.28707	0.2892	0.28462	0.27746
3529.27		0.28494	0.28477	0.28467	0.284	0.28304	0.28358	0.28566	0.28698	0.28918	0.28458	0.27742
3528.63		0.28492	0.2847	0.28464	0.28393	0.28301	0.28352	0.28563	0.28696	0.28916	0.28456	0.27738
3527.99		0.28496	0.28466	0.28462	0.2839	0.283	0.28352	0.28555	0.28698	0.28915	0.28451	0.27736
3527.34		0.28503	0.28464	0.28458	0.28391	0.28296	0.28353	0.28545	0.28697	0.28916	0.28443	0.27736
3526.7		0.28507	0.28461	0.28453	0.28395	0.28289	0.28353	0.28534	0.28692	0.28919	0.2843	0.27734
3526.06		0.28508	0.28458	0.28445	0.284	0.28282	0.28349	0.28523	0.28684	0.28922	0.28417	0.27728
3525.42		0.28503	0.28455	0.28437	0.28403	0.28278	0.28344	0.28514	0.28677	0.2892	0.28407	0.27721
3524.77		0.28495	0.28453	0.28429	0.28403	0.28275	0.28339	0.28505	0.28672	0.28913	0.28402	0.27716
3524.13		0.2849	0.28452	0.28423	0.28398	0.28268	0.28332	0.28497	0.2867	0.28903	0.284	0.27711
3523.49		0.28486	0.28447	0.28419	0.28389	0.28258	0.28323	0.2849	0.28668	0.28894	0.28397	0.27703
3522.84		0.28481	0.28439	0.28414	0.28377	0.28247	0.28309	0.28482	0.28663	0.28884	0.2839	0.2769
3522.2		0.28471	0.28427	0.28406	0.28363	0.28239	0.28293	0.28474	0.28653	0.28872	0.28378	0.27678
3521.56		0.28457	0.28416	0.28396	0.2835	0.28232	0.28279	0.28467	0.2864	0.28857	0.28367	0.27668
3520.92		0.28443	0.28405	0.28387	0.28339	0.28227	0.2827	0.28461	0.28626	0.28841	0.28361	0.27661
3520.27		0.28433	0.28395	0.2838	0.28329	0.28223	0.28266	0.28457	0.28614	0.28827	0.28362	0.27656
3519.63		0.28429	0.28386	0.28376	0.28321	0.28218	0.28263	0.28453	0.28604	0.28819	0.28365	0.27652
3518.99		0.28431	0.28383	0.28373	0.28315	0.28212	0.28258	0.28451	0.286	0.28816	0.28366	0.27649
3518.34		0.28435	0.28386	0.28368	0.28315	0.28205	0.28254	0.28448	0.28599	0.28816	0.28361	0.27648
3517.7		0.28438	0.28391	0.28361	0.28316	0.28199	0.2825	0.28444	0.28598	0.28813	0.28351	0.27647
3517.06		0.28438	0.28393	0.28353	0.28314	0.28196	0.28247	0.28438	0.28595	0.28804	0.28338	0.27643
3516.42		0.28437	0.28388	0.28344	0.28308	0.28195	0.28245	0.2843	0.28589	0.28793	0.28326	0.27633
3515.77		0.28433	0.28377	0.28334	0.283	0.28195	0.28242	0.28419	0.28581	0.28787	0.28318	0.27623
3515.13		0.2843	0.28366	0.28322	0.28292	0.28191	0.28234	0.28408	0.28572	0.28787	0.28314	0.27614
3514.49		0.28426	0.28359	0.28311	0.28286	0.28182	0.28224	0.284	0.28563	0.28789	0.2831	0.27609
3513.84		0.28424	0.28356	0.28305	0.28282	0.2817	0.28212	0.284	0.28557	0.28788	0.28306	0.27603
3513.2		0.28419	0.28355	0.28304	0.28278	0.28156	0.28201	0.28404	0.28553	0.28783	0.28299	0.27595
3512.56		0.28412	0.2835	0.28305	0.28272	0.28146	0.28192	0.28407	0.28547	0.28777	0.2829	0.27588
3511.92		0.28409	0.28343	0.28308	0.28267	0.28144	0.28189	0.28407	0.2854	0.28775	0.28281	0.27586
3511.27		0.28411	0.28339	0.2831	0.28265	0.2815	0.2819	0.28405	0.28538	0.28778	0.28277	0.27588
3510.63		0.28416	0.28338	0.2831	0.28265	0.28155	0.28193	0.28399	0.28539	0.28778	0.28279	0.2759
3509.99		0.28419	0.28335	0.28304	0.28262	0.28151	0.28193	0.28386	0.2854	0.28771	0.28281	0.27585
3509.34		0.2842	0.28324	0.28295	0.28257	0.2814	0.28191	0.2837	0.28539	0.28757	0.28277	0.27577
3508.7		0.2842	0.28312	0.28288	0.28253	0.28128	0.28189	0.28357	0.28535	0.28742	0.28269	0.27568
3508.06		0.28421	0.28304	0.28283	0.28252	0.28117	0.28186	0.28349	0.28526	0.2873	0.2826	0.27562
3507.42		0.28418	0.28301	0.28276	0.2825	0.28106	0.2818	0.28344	0.28512	0.28719	0.28252	0.27553
3506.77		0.28413	0.283	0.28265	0.28242	0.28095	0.28169	0.28342	0.28497	0.28709	0.28246	0.27541
3506.13		0.28407	0.28297	0.28253	0.28231	0.28089	0.28159	0.28344	0.28489	0.28703	0.28241	0.27527
3505.49		0.28403	0.28294	0.28243	0.28221	0.28089	0.2815	0.28348	0.28489	0.28699	0.28239	0.27518
3504.84		0.284	0.28294	0.28238	0.28214	0.28092	0.28143	0.28348	0.28492	0.28699	0.28238	0.27519
3504.2		0.28398	0.28299	0.28238	0.28211	0.28091	0.2814	0.28342	0.2849	0.28702	0.28234	0.27525
3503.56		0.284	0.28305	0.28241	0.2821	0.28084	0.28138	0.28332	0.28483	0.28706	0.28226	0.27531
3502.92		0.28403	0.28304	0.28242	0.28206	0.28071	0.28134	0.28318	0.28475	0.28706	0.28214	0.27532
3502.27		0.28406	0.28293	0.28234	0.28197	0.28055	0.28124	0.28304	0.28469	0.28698	0.28203	0.27527
3501.63		0.28409	0.28278	0.28221	0.28186	0.28043	0.28113	0.28295	0.28464	0.28684	0.28196	0.27517
3500.99		0.28412	0.28266	0.2821	0.28176	0.28037	0.28105	0.28293	0.28459	0.28669	0.28192	0.27505
3500.34		0.28412	0.28257	0.28204	0.28167	0.28035	0.28098	0.28294	0.2845	0.28656	0.28189	0.27492
3499.7		0.28406	0.28246	0.28199	0.28156	0.28034	0.28092	0.28291	0.28437	0.28646	0.28182	0.27481
3499.06		0.28399	0.28234	0.28196	0.28146	0.28033	0.28088	0.28284	0.28426	0.2864	0.28174	0.27477
3498.42		0.28393	0.28225	0.28193	0.28137	0.28029	0.28086	0.28274	0.28419	0.28638	0.28167	0.27477
3497.77		0.28385	0.2822	0.2819	0.28127	0.2802	0.28085	0.28262	0.28411	0.28633	0.28158	0.27476
3497.13		0.28372	0.28219	0.28183	0.28117	0.28005	0.28082	0.2825	0.28397	0.28625	0.28148	0.27469
3496.49		0.28359	0.28217	0.28173	0.28109	0.27991	0.28076	0.28241	0.28383	0.28616	0.2814	0.27458
3495.84		0.28351	0.28213	0.28165	0.28107	0.27985	0.28071	0.28236	0.28376	0.28613	0.28138	0.27447
3495.2		0.2835	0.28206	0.28161	0.2811	0.27987	0.28065	0.28233	0.28379	0.28613	0.2814	0.27439
3494.56		0.28353	0.282	0.28162	0.28112	0.2799	0.28056	0.28231	0.28386	0.28611	0.28139	0.27433
3493.92		0.28358	0.28198	0.28163	0.28111	0.27989	0.28046	0.28231	0.2839	0.28607	0.28132	0.27429
3493.27		0.28361	0.282	0.28161	0.28108	0.27983	0.28035	0.28229	0.28388	0.28602	0.28121	0.27427
3492.63		0.2836	0.282	0.28155	0.281	0.27974	0.28025	0.28224	0.2838	0.28595	0.28112	0.27424
3491.99		0.28355	0.28195	0.28146	0.2809	0.27967	0.28017	0.28214	0.2837	0.28585	0.28107	0.27421
3491.34		0.28353	0.2819	0.2814	0.28082	0.27962	0.28016	0.28204	0.28363	0.28575	0.28109	0.27418
3490.7		0.28355	0.28185	0.28136	0.28078	0.2796	0.28018	0.28197	0.28358	0.28565	0.2811	0.27416
3490.06		0.28358	0.28183	0.28131	0.28076	0.27953	0.28019	0.28192	0.2835	0.28559	0.28105	0.27415
3489.42		0.28357	0.28182	0.28125	0.28073	0.27945	0.28016	0.28188	0.28342	0.28556	0.28095	0.27412
3488.77		0.28355	0.28184	0.2812	0.28072	0.27941	0.28011	0.28185	0.28337	0.28556	0.28087	0.27408
3488.13		0.28354	0.28183	0.28118	0.28072	0.27942	0.28005	0.28179	0.28336	0.28558	0.28082	0.27403
3487.49		0.28351	0.28176	0.28112	0.2807	0.27941	0.27996	0.28167	0.28333	0.28557	0.28077	0.27396
3486.84		0.28347	0.28164	0.28105	0.28064	0.27933	0.27987	0.28153	0.28326	0.28555	0.28069	0.27386
3486.2		0.28348	0.28152	0.28102	0.2806	0.27924	0.27982	0.28144	0.28319	0.28551	0.28062	0.27375
3485.56		0.28354	0.28145	0.28103	0.28058	0.27918	0.2798	0.28142	0.28315	0.28545	0.28058	0.27366
3484.92		0.28362	0.2814	0.28103	0.28051	0.27915	0.27975	0.28139	0.28311	0.28531	0.28055	0.2736
3484.27		0.28369	0.28139	0.28101	0.28042	0.27912	0.27964	0.28135	0.28304	0.28515	0.28051	0.27356
3483.63		0.28375	0.28139	0.281	0.28034	0.27911	0.27954	0.28134	0.283	0.28504	0.28047	0.27354
3482.99		0.28378	0.2814	0.28099	0.28029	0.27908	0.27946	0.28137	0.28298	0.285	0.28041	0.27354
3482.34		0.28377	0.28137	0.28094	0.28022	0.27903	0.2794	0.28138	0.28296	0.28499	0.28032	0.27352
3481.7		0.28376	0.28132	0.28083	0.28013	0.27894	0.27935	0.28135	0.28292	0.28496	0.28022	0.27347
3481.06		0.2838	0.28131	0.28072	0.28008	0.27884	0.27935	0.28131	0.28287	0.28494	0.28014	0.2734
3480.42		0.28386	0.28134	0.28064	0.28007	0.27876	0.27936	0.28127	0.28281	0.28493	0.28011	0.27336
3479.77		0.28391	0.28137	0.28058	0.28007	0.27869	0.27934	0.28121	0.28273	0.28491	0.28007	0.27334
3479.13		0.28392	0.28137	0.28054	0.28005	0.27863	0.2793	0.28114	0.28266	0.28485	0.28003	0.27334
3478.49		0.28392	0.28133	0.28052	0.28001	0.27859	0.27925	0.2811	0.2826	0.28475	0.27997	0.27333
3477.84		0.2839	0.28126	0.2805	0.27993	0.27856	0.27918	0.28106	0.28252	0.28464	0.27988	0.27328
3477.2		0.28385	0.28118	0.28046	0.2798	0.27851	0.27906	0.28099	0.28242	0.28451	0.27976	0.27317
3476.56		0.28379	0.2811	0.28041	0.27968	0.27847	0.27894	0.2809	0.28235	0.28442	0.27968	0.27303
3475.92		0.28376	0.28105	0.28039	0.27966	0.27844	0.27885	0.28081	0.28236	0.28437	0.27966	0.27292
3475.27		0.28374	0.28102	0.28035	0.27971	0.27837	0.27879	0.28071	0.28239	0.28435	0.27968	0.27284
3474.63		0.28372	0.28101	0.28027	0.27976	0.27828	0.27874	0.28059	0.28237	0.28433	0.27966	0.2728
3473.99		0.28371	0.281	0.28019	0.27976	0.27822	0.27873	0.28049	0.2823	0.2843	0.27962	0.27279
3473.34		0.28373	0.281	0.28015	0.27972	0.27823	0.27878	0.28043	0.28225	0.28429	0.2796	0.27281
3472.7		0.28376	0.28098	0.28017	0.27964	0.27822	0.27881	0.28039	0.28223	0.28425	0.27959	0.2728
3472.06		0.28378	0.28091	0.28018	0.27955	0.27814	0.27877	0.28036	0.2822	0.28419	0.27959	0.27277
3471.42		0.28381	0.28084	0.28018	0.27949	0.27803	0.27868	0.28034	0.28216	0.28413	0.27958	0.27271
3470.77		0.2839	0.28082	0.28017	0.2795	0.27795	0.27861	0.28037	0.28212	0.2841	0.27957	0.27266
3470.13		0.28399	0.28082	0.28015	0.27953	0.27794	0.27856	0.28039	0.28207	0.28407	0.27954	0.2726
3469.49		0.28404	0.28081	0.28009	0.27953	0.27793	0.27849	0.28035	0.282	0.28403	0.27947	0.27252
3468.84		0.28406	0.28074	0.28	0.27947	0.27791	0.2784	0.28026	0.2819	0.28398	0.27938	0.27244
3468.2		0.28405	0.28066	0.27989	0.27936	0.27787	0.27831	0.28016	0.2818	0.2839	0.27929	0.27234
3467.56		0.28401	0.28056	0.27978	0.27922	0.2778	0.27821	0.28005	0.28171	0.28378	0.27918	0.2722
3466.92		0.28395	0.28049	0.27971	0.27909	0.2777	0.27811	0.27997	0.28162	0.28366	0.27906	0.27204
3466.27		0.28391	0.28046	0.27972	0.279	0.27762	0.27804	0.27993	0.28155	0.28359	0.27896	0.27193
3465.63		0.28393	0.28048	0.27978	0.27896	0.27758	0.27803	0.27991	0.28152	0.28359	0.27888	0.27189
3464.99		0.28396	0.28049	0.27979	0.27894	0.27756	0.27803	0.27986	0.2815	0.28362	0.27881	0.2719
3464.34		0.284	0.28047	0.2797	0.27891	0.27755	0.27802	0.27978	0.28147	0.28364	0.27875	0.2719
3463.7		0.28405	0.28042	0.27956	0.27891	0.27757	0.27799	0.27972	0.28146	0.28365	0.27872	0.27189
3463.06		0.28412	0.28039	0.27946	0.27894	0.2776	0.27797	0.27971	0.28146	0.28366	0.27872	0.2719
3462.42		0.28417	0.28039	0.27941	0.27896	0.2776	0.27796	0.27974	0.28144	0.28364	0.27872	0.27193
3461.77		0.28418	0.28039	0.27938	0.27895	0.27756	0.27794	0.27976	0.28139	0.28357	0.27867	0.27195
3461.13		0.28416	0.28039	0.27936	0.27894	0.27749	0.27792	0.27977	0.28137	0.28348	0.27862	0.27193
3460.49		0.28416	0.28038	0.27935	0.2789	0.27739	0.27789	0.27974	0.28136	0.28339	0.27859	0.27186
3459.84		0.28419	0.28033	0.27932	0.27881	0.27725	0.27782	0.27964	0.28132	0.28329	0.27857	0.27174
3459.2		0.28425	0.28024	0.27925	0.27866	0.27711	0.27773	0.27951	0.28122	0.2832	0.27855	0.27162
3458.56		0.28431	0.28016	0.27919	0.27852	0.27702	0.27767	0.27942	0.28112	0.28316	0.27852	0.27158
3457.92		0.28437	0.2801	0.27918	0.27844	0.277	0.27763	0.27941	0.28103	0.28321	0.27848	0.27164
3457.27		0.28438	0.28008	0.27921	0.27841	0.27701	0.27758	0.27942	0.28097	0.28328	0.27844	0.27171
3456.63		0.28434	0.28004	0.27924	0.2784	0.277	0.2775	0.27942	0.28091	0.2833	0.27837	0.2717
3455.99		0.28428	0.27997	0.2792	0.27838	0.27695	0.27742	0.27938	0.28086	0.28322	0.27828	0.27158
3455.34		0.28423	0.27987	0.2791	0.27836	0.27689	0.27735	0.27932	0.28081	0.28306	0.27818	0.27139
3454.7		0.28423	0.27978	0.27897	0.27835	0.27682	0.27729	0.27925	0.28076	0.28291	0.27807	0.2712
3454.06		0.28429	0.27975	0.27886	0.27834	0.27677	0.27724	0.27918	0.28069	0.28281	0.27797	0.27108
3453.42		0.28439	0.27974	0.2788	0.27832	0.27675	0.27721	0.27912	0.28063	0.28276	0.27792	0.27104
3452.77		0.28448	0.27975	0.27879	0.27827	0.27672	0.27717	0.27903	0.28059	0.28274	0.27791	0.27103
3452.13		0.28452	0.27976	0.27877	0.27815	0.27664	0.27712	0.27894	0.28056	0.2827	0.27792	0.27103
3451.49		0.28452	0.27977	0.27874	0.27802	0.27652	0.27707	0.27886	0.28057	0.28266	0.27793	0.27104
3450.84		0.28452	0.27979	0.2787	0.27792	0.27641	0.27702	0.27881	0.28059	0.28264	0.27794	0.27105
3450.2		0.28455	0.27978	0.27866	0.27786	0.27631	0.27698	0.2788	0.28061	0.28261	0.27792	0.27104
3449.56		0.28462	0.27976	0.27862	0.27784	0.27624	0.27692	0.27878	0.28056	0.28256	0.27787	0.27099
3448.92		0.28468	0.27971	0.27858	0.27784	0.27618	0.27685	0.27875	0.28044	0.28247	0.27783	0.27093
3448.27		0.28471	0.27963	0.27853	0.27782	0.27613	0.27678	0.27869	0.28029	0.28237	0.27779	0.27086
3447.63		0.28471	0.27954	0.27845	0.27775	0.27608	0.27671	0.27861	0.28015	0.28226	0.27773	0.27077
3446.99		0.28467	0.27943	0.27832	0.2776	0.27603	0.27662	0.27854	0.28005	0.28216	0.27763	0.27063
3446.34		0.28459	0.27934	0.27817	0.27743	0.27597	0.2765	0.27846	0.27998	0.28208	0.2775	0.27047
3445.7		0.28449	0.27929	0.278	0.27729	0.2759	0.27637	0.27836	0.27994	0.282	0.27738	0.27034
3445.06		0.28444	0.27928	0.27787	0.27719	0.27583	0.27625	0.27823	0.27989	0.28192	0.27729	0.27026
3444.42		0.28448	0.27929	0.27779	0.27715	0.27577	0.27617	0.27811	0.27984	0.28184	0.27725	0.27024
3443.77		0.28458	0.2793	0.27778	0.27716	0.27575	0.27617	0.27802	0.27982	0.28179	0.27727	0.27026
3443.13		0.28469	0.27929	0.27781	0.27718	0.27574	0.2762	0.278	0.27982	0.28177	0.27728	0.27028
3442.49		0.28476	0.27927	0.27785	0.2772	0.27572	0.27622	0.27801	0.27981	0.28175	0.27725	0.27027
3441.84		0.2848	0.27923	0.27789	0.27719	0.27568	0.2762	0.27803	0.27976	0.28173	0.27717	0.27022
3441.2		0.28484	0.27916	0.27791	0.27717	0.27563	0.27617	0.27804	0.27969	0.28171	0.27709	0.27017
3440.56		0.28489	0.27906	0.2779	0.27713	0.27557	0.27613	0.27801	0.27962	0.28167	0.27702	0.27013
3439.92		0.28494	0.27896	0.27785	0.27708	0.27551	0.27607	0.27796	0.27959	0.28163	0.27694	0.27009
3439.27		0.28495	0.27889	0.27777	0.27699	0.27544	0.27596	0.27787	0.27958	0.2816	0.27686	0.27002
3438.63		0.28494	0.27888	0.27766	0.27689	0.27538	0.27583	0.27778	0.27957	0.28157	0.27677	0.26993
3437.99		0.28492	0.27889	0.27756	0.27678	0.27534	0.27571	0.27771	0.27952	0.28153	0.2767	0.26982
3437.34		0.28496	0.2789	0.27749	0.27671	0.27532	0.27564	0.27765	0.27946	0.28149	0.27666	0.26974
3436.7		0.28505	0.27891	0.27748	0.27667	0.27531	0.27563	0.2776	0.27939	0.28144	0.27665	0.26969
3436.06		0.28515	0.27891	0.27749	0.27663	0.27527	0.27563	0.27756	0.27932	0.28138	0.27665	0.26966
3435.42		0.28519	0.27886	0.27747	0.27656	0.27519	0.2756	0.2775	0.27923	0.28131	0.2766	0.2696
3434.77		0.28516	0.27878	0.27742	0.27647	0.27511	0.27553	0.27743	0.2791	0.28121	0.2765	0.26951
3434.13		0.28511	0.27867	0.27734	0.27637	0.27505	0.27546	0.27737	0.27895	0.28112	0.27635	0.2694
3433.49		0.28508	0.27858	0.27722	0.2763	0.27499	0.27542	0.27732	0.27883	0.28105	0.27621	0.26933
3432.84		0.28506	0.27852	0.27708	0.27626	0.27489	0.27537	0.27725	0.27873	0.28097	0.27608	0.26928
3432.2		0.28505	0.27848	0.27694	0.27623	0.27475	0.27529	0.27712	0.27868	0.28089	0.276	0.26921
3431.56		0.28507	0.27844	0.27685	0.27621	0.2746	0.27519	0.27694	0.27866	0.2808	0.27597	0.26912
3430.92		0.28514	0.27839	0.27684	0.27617	0.2745	0.2751	0.2768	0.27865	0.28074	0.27597	0.26902
3430.27		0.28526	0.27833	0.27688	0.27616	0.27446	0.27506	0.27674	0.27863	0.28072	0.27597	0.26895
3429.63		0.28538	0.27831	0.27693	0.27619	0.27449	0.27506	0.27676	0.2786	0.28074	0.27595	0.26892
3428.99		0.28543	0.27832	0.27696	0.27622	0.27453	0.27506	0.27679	0.27853	0.28076	0.2759	0.26891
3428.34		0.28542	0.27832	0.27694	0.27618	0.27454	0.27501	0.27678	0.27842	0.28073	0.27584	0.2689
3427.7		0.28537	0.27828	0.27686	0.27607	0.2745	0.27491	0.27675	0.27831	0.28063	0.27579	0.26886
3427.06		0.28535	0.27822	0.27674	0.27595	0.27443	0.27481	0.27673	0.27822	0.28047	0.27574	0.26881
3426.42		0.28536	0.27813	0.27661	0.27583	0.27434	0.27472	0.2767	0.27814	0.2803	0.27568	0.26876
3425.77		0.28537	0.27804	0.27648	0.27572	0.27425	0.27463	0.27663	0.27806	0.28017	0.27557	0.2687
3425.13		0.28534	0.27795	0.27637	0.27562	0.27417	0.27454	0.27655	0.27799	0.28009	0.27543	0.26864
3424.49		0.28531	0.27791	0.27631	0.27558	0.27411	0.27449	0.27649	0.27797	0.28008	0.27529	0.26856
3423.84		0.28529	0.27793	0.27628	0.2756	0.27406	0.27447	0.27643	0.27797	0.28012	0.27516	0.2685
3423.2		0.28531	0.27796	0.27627	0.27564	0.274	0.27447	0.27633	0.27795	0.28014	0.27508	0.26844
3422.56		0.28538	0.27798	0.27626	0.27564	0.27392	0.27446	0.27619	0.27791	0.28011	0.27506	0.26838
3421.92		0.2855	0.27797	0.27627	0.27561	0.27386	0.27442	0.27606	0.27787	0.28003	0.27507	0.26831
3421.27		0.28563	0.27793	0.27626	0.27556	0.27382	0.27435	0.27597	0.27782	0.27993	0.27507	0.26822
3420.63		0.28572	0.27788	0.2762	0.27549	0.27378	0.27425	0.27593	0.27776	0.27982	0.27501	0.26811
3419.99		0.28577	0.27783	0.2761	0.2754	0.27372	0.27417	0.27592	0.27767	0.27972	0.27491	0.26799
3419.34		0.2858	0.27779	0.27603	0.27533	0.27362	0.27412	0.27592	0.2776	0.27965	0.27483	0.26787
3418.7		0.2858	0.27775	0.27601	0.27526	0.27353	0.27409	0.27589	0.27754	0.27959	0.27482	0.26778
3418.06		0.28579	0.2777	0.27599	0.27519	0.27345	0.27407	0.27579	0.27748	0.27952	0.27481	0.26773
3417.42		0.28581	0.27767	0.27598	0.27514	0.27344	0.27406	0.27569	0.27744	0.27948	0.27478	0.26772
3416.77		0.28587	0.27769	0.276	0.27516	0.27347	0.27407	0.27563	0.27744	0.27947	0.27473	0.26775
3416.13		0.28594	0.27774	0.276	0.2752	0.27348	0.27408	0.27563	0.27743	0.27946	0.27468	0.26776
3415.49		0.28596	0.27774	0.27595	0.27518	0.27342	0.27404	0.27562	0.27737	0.27941	0.27462	0.26773
3414.84		0.28591	0.27767	0.27585	0.27507	0.27329	0.27396	0.27557	0.27728	0.27934	0.27455	0.26766
3414.2		0.28584	0.2776	0.27575	0.27493	0.27317	0.27388	0.27551	0.27718	0.27927	0.27446	0.26759
3413.56		0.28577	0.27753	0.27569	0.27478	0.27307	0.27378	0.27543	0.27707	0.2792	0.27434	0.26751
3412.92		0.28572	0.27746	0.27564	0.27467	0.27298	0.27368	0.27532	0.27692	0.27911	0.27424	0.26742
3412.27		0.28574	0.27738	0.27556	0.2746	0.27292	0.27358	0.27522	0.27677	0.279	0.27418	0.26731
3411.63		0.28584	0.27733	0.27547	0.27457	0.27291	0.2735	0.27517	0.27667	0.27889	0.27417	0.26722
3410.99		0.28597	0.27731	0.27536	0.27456	0.27292	0.2734	0.27515	0.27659	0.27881	0.27413	0.26717
3410.34		0.28607	0.27729	0.27527	0.27453	0.27292	0.27329	0.27512	0.27655	0.27874	0.27404	0.26717
3409.7		0.28613	0.27725	0.27521	0.2745	0.27292	0.2732	0.27507	0.27653	0.27871	0.27394	0.26718
3409.06		0.28614	0.2772	0.27518	0.27444	0.27289	0.27315	0.27498	0.27652	0.27869	0.27383	0.26712
3408.42		0.28608	0.27711	0.27512	0.27431	0.27279	0.27309	0.27484	0.27647	0.27865	0.27371	0.267
3407.77		0.28598	0.277	0.27503	0.27412	0.27265	0.27298	0.2747	0.27637	0.27856	0.27361	0.26686
3407.13		0.28592	0.27694	0.27497	0.27396	0.27252	0.27286	0.27462	0.2763	0.27849	0.27356	0.26679
3406.49		0.28596	0.27694	0.27497	0.27391	0.27248	0.27278	0.27465	0.2763	0.27847	0.27361	0.2668
3405.84		0.28604	0.27697	0.275	0.27393	0.27246	0.27274	0.27471	0.27633	0.27844	0.27367	0.26682
3405.2		0.28612	0.27697	0.27501	0.27394	0.27243	0.27272	0.27471	0.27631	0.27837	0.27368	0.26679
3404.56		0.28617	0.27696	0.27499	0.27393	0.2724	0.27272	0.27467	0.27625	0.27828	0.2736	0.2667
3403.92		0.28619	0.27696	0.27495	0.27393	0.27238	0.27272	0.2746	0.27619	0.27819	0.27349	0.26658
3403.27		0.28618	0.27695	0.27488	0.2739	0.27237	0.2727	0.27452	0.27614	0.2781	0.27338	0.26646
3402.63		0.28615	0.2769	0.27479	0.27384	0.27234	0.27266	0.27446	0.27608	0.27803	0.2733	0.26638
3401.99		0.28613	0.27683	0.27468	0.27377	0.27232	0.27262	0.27441	0.27604	0.278	0.27327	0.26634
3401.34		0.28616	0.27677	0.27458	0.27374	0.27228	0.27258	0.27436	0.27601	0.27798	0.27325	0.26632
3400.7		0.2862	0.27671	0.27448	0.27373	0.2722	0.27252	0.27426	0.27597	0.27795	0.27319	0.26629
3400.06		0.28623	0.27665	0.2744	0.27372	0.27207	0.27245	0.27415	0.27591	0.27789	0.27308	0.26622
3399.42		0.28625	0.27659	0.27436	0.27367	0.27195	0.27239	0.27407	0.27583	0.27781	0.27296	0.26612
3398.77		0.28623	0.27651	0.27435	0.27358	0.27185	0.27232	0.27401	0.2757	0.27772	0.27286	0.26599
3398.13		0.28614	0.2764	0.27427	0.27344	0.27174	0.27222	0.27392	0.27551	0.27761	0.27275	0.26585
3397.49		0.28602	0.27627	0.27416	0.27328	0.27164	0.2721	0.27383	0.27533	0.27749	0.27263	0.26574
3396.84		0.28594	0.27618	0.27407	0.27321	0.2716	0.272	0.27378	0.27525	0.2774	0.27255	0.26569
3396.2		0.28595	0.27614	0.27404	0.2732	0.2716	0.27192	0.27376	0.27526	0.27733	0.2725	0.2657
3395.56		0.28597	0.27609	0.274	0.27317	0.27154	0.27183	0.2737	0.27526	0.27723	0.27243	0.26572
3394.92		0.28597	0.27602	0.2739	0.27307	0.27142	0.27171	0.2736	0.27518	0.27711	0.27235	0.26568
3394.27		0.28596	0.27594	0.27378	0.27294	0.27129	0.27164	0.27351	0.27506	0.27702	0.27229	0.26558
3393.63		0.28597	0.27589	0.2737	0.27283	0.2712	0.27163	0.27345	0.27495	0.27696	0.27227	0.26547
3392.99		0.28603	0.27585	0.27366	0.27275	0.27113	0.27162	0.27338	0.27488	0.27693	0.27226	0.26538
3392.34		0.28611	0.27583	0.27364	0.27271	0.27108	0.27158	0.27329	0.27486	0.2769	0.27223	0.26533
3391.7		0.28622	0.27583	0.27362	0.27273	0.27104	0.27151	0.27323	0.27489	0.2769	0.27218	0.26531
3391.06		0.28629	0.27582	0.27361	0.27274	0.27101	0.27144	0.27321	0.27492	0.27689	0.27213	0.26529
3390.42		0.28625	0.27581	0.27358	0.27271	0.27095	0.27138	0.27319	0.27489	0.27686	0.27207	0.26524
3389.77		0.28615	0.27581	0.27355	0.27265	0.2709	0.27135	0.27317	0.27484	0.27681	0.27201	0.26519
3389.13		0.28608	0.27584	0.27352	0.27262	0.27088	0.27137	0.27313	0.27478	0.27675	0.27196	0.26514
3388.49		0.28608	0.27585	0.27348	0.27261	0.27087	0.27139	0.27305	0.27472	0.2767	0.27189	0.26511
3387.84		0.28614	0.27581	0.27342	0.2726	0.27083	0.27135	0.27294	0.27465	0.27667	0.27182	0.26508
3387.2		0.28624	0.27575	0.27336	0.27257	0.27079	0.27128	0.27284	0.27458	0.27665	0.27177	0.26509
3386.56		0.28636	0.27568	0.27331	0.27252	0.27075	0.27119	0.2728	0.27451	0.27665	0.27174	0.2651
3385.92		0.28643	0.2756	0.27325	0.27243	0.27072	0.27107	0.27278	0.27444	0.27659	0.27168	0.26507
3385.27		0.2864	0.27549	0.27315	0.27229	0.27066	0.27093	0.27273	0.27433	0.27646	0.27158	0.26495
3384.63		0.28631	0.2754	0.27306	0.27214	0.27058	0.27081	0.27268	0.27425	0.27632	0.27149	0.26476
3383.99		0.28623	0.27534	0.27302	0.27202	0.27051	0.27074	0.27265	0.27421	0.27622	0.27144	0.26458
3383.34		0.28618	0.27531	0.27301	0.27194	0.27043	0.27071	0.27261	0.2742	0.27618	0.27141	0.26443
3382.7		0.28615	0.27526	0.27298	0.27189	0.27033	0.27065	0.27251	0.27415	0.27615	0.27134	0.26431
3382.06		0.28613	0.2752	0.27293	0.27186	0.27022	0.27057	0.27237	0.27406	0.2761	0.27124	0.26422
3381.42		0.28612	0.27516	0.27286	0.27184	0.27012	0.27049	0.27227	0.27393	0.27604	0.27111	0.26417
3380.77		0.28611	0.27513	0.27278	0.27181	0.27003	0.27041	0.27219	0.2738	0.27597	0.27099	0.26414
3380.13		0.28611	0.27508	0.2727	0.27174	0.26992	0.27035	0.27213	0.27369	0.27591	0.2709	0.26412
3379.49		0.28613	0.27503	0.27264	0.27164	0.26984	0.2703	0.27208	0.27363	0.27586	0.2709	0.26412
3378.84		0.28618	0.27498	0.27259	0.27158	0.2698	0.27027	0.27205	0.27362	0.27579	0.27095	0.26411
3378.2		0.28621	0.27494	0.27252	0.27154	0.26977	0.27023	0.27202	0.2736	0.27569	0.27096	0.26409
3377.56		0.28623	0.27493	0.27245	0.27152	0.26974	0.27018	0.27197	0.27356	0.27558	0.2709	0.26404
3376.92		0.28623	0.27493	0.2724	0.27151	0.26969	0.27015	0.27192	0.27349	0.27554	0.2708	0.264
3376.27		0.28624	0.27493	0.27239	0.27148	0.26961	0.27014	0.27189	0.27341	0.27554	0.27068	0.26395
3375.63		0.28625	0.27489	0.27237	0.27143	0.26952	0.2701	0.27186	0.27331	0.27553	0.27057	0.2639
3374.99		0.28622	0.27481	0.2723	0.27134	0.26943	0.27001	0.2718	0.27322	0.27546	0.27048	0.26382
3374.34		0.28618	0.27475	0.27221	0.27124	0.26936	0.26989	0.27173	0.27318	0.27538	0.27043	0.26375
3373.7		0.28614	0.2747	0.27214	0.27118	0.26932	0.26979	0.27169	0.2732	0.27532	0.27043	0.26369
3373.06		0.28611	0.27464	0.27209	0.27115	0.26928	0.26972	0.27164	0.27323	0.27525	0.27044	0.26365
3372.42		0.28611	0.27456	0.27203	0.27113	0.26924	0.26967	0.27158	0.2732	0.27516	0.27041	0.26358
3371.77		0.28615	0.27447	0.27195	0.27109	0.2692	0.26963	0.2715	0.27312	0.27507	0.27032	0.26349
3371.13		0.28621	0.27439	0.27187	0.27101	0.26913	0.2696	0.27144	0.27301	0.27501	0.27017	0.26337
3370.49		0.28624	0.27434	0.27177	0.27092	0.26905	0.26953	0.27139	0.2729	0.27497	0.27001	0.26326
3369.84		0.28622	0.27432	0.27169	0.27085	0.26898	0.26945	0.27135	0.27282	0.27492	0.2699	0.26318
3369.2		0.28618	0.27431	0.27165	0.2708	0.26894	0.26938	0.2713	0.27277	0.27485	0.26987	0.26313
3368.56		0.28618	0.2743	0.27163	0.27076	0.26892	0.26934	0.27124	0.27275	0.27478	0.26992	0.26312
3367.92		0.2862	0.27425	0.27161	0.27069	0.26892	0.26932	0.27119	0.27272	0.27474	0.26998	0.26312
3367.27		0.28623	0.27419	0.27155	0.27061	0.26892	0.2693	0.27115	0.27269	0.27474	0.27	0.26311
3366.63		0.2862	0.27415	0.27149	0.27053	0.26892	0.26926	0.27113	0.27265	0.27476	0.26997	0.2631
3365.99		0.28612	0.2741	0.27143	0.27045	0.26886	0.26916	0.2711	0.27261	0.27472	0.2699	0.26305
3365.34		0.28604	0.27403	0.27139	0.27038	0.26874	0.26903	0.27102	0.27256	0.27462	0.26979	0.26295
3364.7		0.28601	0.27392	0.27135	0.2703	0.26858	0.26892	0.27088	0.2725	0.27448	0.26966	0.26282
3364.06		0.28604	0.27383	0.2713	0.27024	0.26845	0.26883	0.27073	0.27241	0.27438	0.26955	0.26272
3363.42		0.2861	0.27374	0.27122	0.27019	0.26835	0.26877	0.2706	0.27231	0.27433	0.26945	0.26266
3362.77		0.28612	0.27367	0.27112	0.27013	0.26827	0.26869	0.27051	0.27219	0.27429	0.26938	0.26261
3362.13		0.2861	0.2736	0.27102	0.27003	0.26819	0.2686	0.27042	0.27208	0.27423	0.26932	0.26254
3361.49		0.28605	0.27354	0.27095	0.26992	0.26811	0.26849	0.27033	0.27199	0.27413	0.26928	0.26243
3360.84		0.28599	0.27349	0.2709	0.2698	0.26802	0.26841	0.27026	0.27191	0.27404	0.26924	0.26234
3360.2		0.28595	0.27346	0.27086	0.26972	0.26795	0.26838	0.27023	0.27185	0.27398	0.26923	0.2623
3359.56		0.28594	0.27344	0.27083	0.26968	0.26791	0.26839	0.27025	0.27182	0.27395	0.26924	0.26234
3358.92		0.28595	0.27339	0.27078	0.26964	0.2679	0.26838	0.27025	0.2718	0.27394	0.26923	0.26238
3358.27		0.28597	0.27331	0.27068	0.26957	0.2679	0.26834	0.27019	0.27176	0.27391	0.26917	0.26237
3357.63		0.28598	0.27321	0.27057	0.2695	0.26787	0.26825	0.27011	0.27168	0.27384	0.26908	0.26227
3356.99		0.28597	0.27316	0.2705	0.26944	0.26779	0.26815	0.27003	0.27159	0.27375	0.26899	0.26211
3356.34		0.28596	0.27318	0.27047	0.2694	0.2677	0.26807	0.26997	0.2715	0.27366	0.26891	0.26195
3355.7		0.28594	0.27324	0.27046	0.26935	0.2676	0.26802	0.26993	0.27144	0.27358	0.26884	0.26184
3355.06		0.28593	0.2733	0.27046	0.2693	0.26752	0.26801	0.26988	0.2714	0.27352	0.26877	0.2618
3354.42		0.28592	0.27328	0.27043	0.26925	0.26746	0.26799	0.2698	0.27136	0.27346	0.2687	0.2618
3353.77		0.2859	0.2732	0.27035	0.2692	0.26741	0.26791	0.26969	0.27131	0.27342	0.26864	0.26181
3353.13		0.28588	0.27309	0.27027	0.26914	0.26735	0.2678	0.26959	0.27126	0.27343	0.2686	0.26181
3352.49		0.2859	0.27303	0.27021	0.26906	0.26729	0.26769	0.26953	0.27124	0.27346	0.26857	0.2618
3351.84		0.28593	0.27301	0.27017	0.26898	0.26722	0.26759	0.26952	0.27122	0.27347	0.26851	0.26176
3351.2		0.28593	0.27297	0.27011	0.26891	0.26713	0.2675	0.2695	0.27115	0.27339	0.26843	0.2617
3350.56		0.2859	0.27289	0.27004	0.26885	0.26704	0.26742	0.26946	0.27104	0.27325	0.26834	0.26165
3349.92		0.28587	0.27279	0.26999	0.26882	0.26696	0.26737	0.26938	0.27095	0.27311	0.26826	0.26162
3349.27		0.28585	0.27271	0.26996	0.26879	0.26691	0.26736	0.26929	0.27089	0.273	0.26821	0.26161
3348.63		0.28583	0.27267	0.26993	0.26875	0.26686	0.26737	0.26921	0.27087	0.27291	0.26817	0.26158
3347.99		0.28582	0.27265	0.26989	0.26869	0.26685	0.26739	0.26917	0.27085	0.27285	0.26815	0.26152
3347.34		0.28584	0.27265	0.26982	0.26864	0.26687	0.2674	0.26918	0.27084	0.2728	0.26812	0.26142
3346.7		0.28588	0.27265	0.26975	0.26857	0.26688	0.26739	0.26917	0.27082	0.27276	0.26806	0.26131
3346.06		0.28592	0.27266	0.26972	0.26848	0.26687	0.26734	0.26913	0.27077	0.27269	0.268	0.26119
3345.42		0.28597	0.27267	0.26971	0.2684	0.26682	0.26726	0.26907	0.27072	0.2726	0.26795	0.26109
3344.77		0.28601	0.27265	0.26969	0.26834	0.26675	0.26715	0.26901	0.27068	0.27253	0.26793	0.261
3344.13		0.28602	0.27257	0.26962	0.2683	0.26666	0.26702	0.26894	0.27066	0.27248	0.26789	0.26095
3343.49		0.28598	0.27245	0.26952	0.26826	0.26657	0.26693	0.26888	0.27066	0.27246	0.26783	0.26092
3342.85		0.28593	0.27235	0.26943	0.26822	0.26651	0.26689	0.26884	0.27064	0.27245	0.26773	0.26089
3342.2		0.2859	0.2723	0.26936	0.26817	0.26648	0.26688	0.26879	0.27057	0.27241	0.26762	0.26083
3341.56		0.28586	0.27226	0.26927	0.26809	0.26643	0.26685	0.26871	0.27042	0.2723	0.26751	0.26072
3340.92		0.28583	0.27221	0.26914	0.26801	0.26634	0.26678	0.2686	0.27025	0.27215	0.26742	0.26057
3340.27		0.28582	0.27214	0.26905	0.26795	0.26625	0.26673	0.26851	0.27012	0.27202	0.26736	0.26044
3339.63		0.28585	0.27207	0.26903	0.26792	0.26619	0.26669	0.26846	0.27006	0.27196	0.26732	0.26038
3338.99		0.28586	0.27197	0.26902	0.26787	0.26615	0.26664	0.26841	0.27002	0.27192	0.26726	0.26036
3338.35		0.28583	0.27188	0.26898	0.26779	0.26608	0.26655	0.26835	0.26998	0.27188	0.26718	0.26036
3337.7		0.28576	0.27184	0.2689	0.2677	0.26601	0.26646	0.2683	0.26995	0.27184	0.26712	0.26032
3337.06		0.2857	0.27184	0.26881	0.26764	0.26594	0.26638	0.26826	0.26992	0.27183	0.26707	0.26023
3336.42		0.28564	0.27182	0.26873	0.26758	0.26586	0.2663	0.26821	0.26987	0.27181	0.26703	0.26012
3335.77		0.28563	0.27173	0.26868	0.26752	0.26579	0.26623	0.26813	0.2698	0.27176	0.26697	0.26005
3335.13		0.28566	0.2716	0.26865	0.26747	0.26574	0.26617	0.26805	0.26974	0.27168	0.26692	0.26003
3334.49		0.28571	0.27149	0.26861	0.26741	0.2657	0.26612	0.26798	0.26967	0.27159	0.26688	0.26005
3333.85		0.28574	0.27141	0.2685	0.26731	0.26565	0.26606	0.2679	0.26957	0.2715	0.26684	0.26005
3333.2		0.28572	0.27137	0.26837	0.2672	0.26558	0.26602	0.26783	0.26946	0.27143	0.26681	0.26
3332.56		0.2857	0.27137	0.26827	0.26712	0.26552	0.26597	0.26779	0.26938	0.27139	0.26678	0.25993
3331.92		0.28568	0.27136	0.26823	0.26707	0.26547	0.26591	0.26778	0.26933	0.27135	0.26675	0.25989
3331.27		0.28565	0.2713	0.26819	0.267	0.2654	0.26583	0.26774	0.2693	0.2713	0.26668	0.25986
3330.63		0.28565	0.27119	0.26813	0.26694	0.26534	0.26574	0.26769	0.26927	0.27125	0.26657	0.25981
3329.99		0.28571	0.27109	0.26804	0.2669	0.26529	0.26568	0.26761	0.26925	0.27122	0.26646	0.25973
3329.35		0.28579	0.27101	0.26792	0.26687	0.26522	0.26562	0.26749	0.26923	0.27118	0.26635	0.25961
3328.7		0.28583	0.27095	0.26775	0.26679	0.2651	0.26551	0.26733	0.26916	0.2711	0.26624	0.25947
3328.06		0.28581	0.27091	0.26761	0.26668	0.26494	0.26539	0.26719	0.26907	0.271	0.26615	0.25935
3327.42		0.28577	0.27092	0.26754	0.26657	0.26482	0.2653	0.26714	0.26901	0.27095	0.2661	0.25929
3326.77		0.28574	0.27093	0.26753	0.26649	0.26475	0.26522	0.26715	0.26896	0.27093	0.26609	0.25929
3326.13		0.28573	0.2709	0.26753	0.26642	0.26469	0.26515	0.26717	0.26891	0.27092	0.26608	0.25931
3325.49		0.28573	0.27086	0.26751	0.26635	0.26465	0.26507	0.26717	0.26886	0.27088	0.26607	0.25929
3324.85		0.28572	0.27081	0.26749	0.26628	0.26463	0.26502	0.26715	0.26881	0.27083	0.26605	0.25923
3324.2		0.28566	0.27074	0.26747	0.26619	0.26459	0.26497	0.26708	0.26873	0.27075	0.26601	0.25913
3323.56		0.28559	0.27064	0.26742	0.2661	0.26454	0.26491	0.26696	0.2686	0.27064	0.26596	0.25903
3322.92		0.28556	0.27054	0.26738	0.26605	0.26449	0.26486	0.26682	0.26848	0.27055	0.26591	0.25899
3322.27		0.2856	0.27047	0.26734	0.26605	0.26445	0.26484	0.26673	0.26839	0.27048	0.26586	0.25901
3321.63		0.28565	0.27041	0.26729	0.26603	0.26442	0.26481	0.26665	0.26831	0.27042	0.26579	0.25902
3320.99		0.28564	0.2703	0.2672	0.26595	0.26433	0.26473	0.26657	0.26821	0.27034	0.26566	0.25898
3320.35		0.28558	0.27017	0.26707	0.26583	0.26422	0.26465	0.2665	0.26812	0.27027	0.26553	0.25889
3319.7		0.28552	0.27006	0.26696	0.2657	0.26409	0.2646	0.26646	0.26806	0.2702	0.26542	0.2588
3319.06		0.28547	0.26998	0.26686	0.26557	0.26397	0.26454	0.26642	0.26801	0.27011	0.26535	0.25873
3318.42		0.28544	0.26991	0.26675	0.26545	0.26385	0.26445	0.26635	0.26794	0.27	0.2653	0.25866
3317.77		0.28546	0.26986	0.26664	0.26537	0.26376	0.26435	0.26627	0.26789	0.26989	0.26527	0.25858
3317.13		0.28554	0.26984	0.26654	0.26535	0.26371	0.26427	0.26619	0.26786	0.26982	0.26526	0.25849
3316.49		0.28562	0.26981	0.26645	0.26536	0.26366	0.26419	0.26614	0.26782	0.26977	0.26522	0.2584
3315.85		0.28568	0.26977	0.26639	0.26534	0.26361	0.26409	0.2661	0.26777	0.26973	0.26518	0.25835
3315.2		0.28572	0.26975	0.26634	0.2653	0.26354	0.26399	0.26607	0.26774	0.2697	0.26514	0.25832
3314.56		0.28574	0.26972	0.26628	0.26522	0.26346	0.26389	0.26601	0.26771	0.26965	0.2651	0.2583
3313.92		0.28573	0.26966	0.26617	0.26508	0.26334	0.2638	0.26587	0.26766	0.26956	0.26504	0.25826
3313.27		0.2857	0.26954	0.26603	0.26492	0.2632	0.26371	0.26571	0.26758	0.26946	0.26495	0.25821
3312.63		0.2857	0.26939	0.2659	0.2648	0.2631	0.26366	0.26559	0.26751	0.2694	0.26486	0.25816
3311.99		0.28571	0.26923	0.26579	0.26473	0.26304	0.2636	0.26553	0.26744	0.26936	0.26477	0.25811
3311.35		0.28567	0.26908	0.26569	0.26463	0.26296	0.26351	0.26546	0.26733	0.26928	0.26466	0.25799
3310.7		0.28559	0.26896	0.26558	0.2645	0.26283	0.26339	0.26532	0.2672	0.26914	0.26453	0.25783
3310.06		0.28553	0.2689	0.26551	0.2644	0.26268	0.26329	0.26518	0.26708	0.26899	0.2644	0.25767
3309.42		0.28551	0.26887	0.26547	0.26433	0.26252	0.26321	0.26506	0.267	0.26887	0.26431	0.25754
3308.77		0.28549	0.26884	0.26542	0.26424	0.26238	0.26309	0.26497	0.26692	0.26876	0.26423	0.25745
3308.13		0.28548	0.26879	0.26535	0.26411	0.26228	0.26293	0.26491	0.26682	0.26866	0.26416	0.25739
3307.49		0.28551	0.26875	0.26527	0.26396	0.26224	0.26278	0.2649	0.26672	0.26859	0.26408	0.25736
3306.85		0.28557	0.26871	0.2652	0.26385	0.26221	0.26268	0.26489	0.26665	0.26857	0.264	0.25734
3306.2		0.28564	0.26866	0.26513	0.26378	0.26216	0.26263	0.26486	0.26658	0.26857	0.26392	0.25728
3305.56		0.28568	0.26858	0.26507	0.26374	0.26209	0.2626	0.26478	0.26651	0.26856	0.26387	0.25718
3304.92		0.28569	0.26849	0.26499	0.26372	0.26202	0.26255	0.26468	0.26644	0.26852	0.26384	0.25706
3304.27		0.28569	0.26842	0.26489	0.2637	0.26195	0.26247	0.26454	0.26637	0.26843	0.2638	0.25696
3303.63		0.28569	0.26837	0.26478	0.26363	0.26186	0.26237	0.26438	0.26628	0.26834	0.26373	0.2569
3302.99		0.28572	0.26835	0.26471	0.26353	0.26175	0.26228	0.26424	0.26622	0.26828	0.26365	0.25687
3302.35		0.2858	0.26836	0.2647	0.26343	0.26163	0.26223	0.26416	0.26617	0.26825	0.26359	0.25688
3301.7		0.28589	0.26835	0.26468	0.26334	0.26148	0.26219	0.26412	0.26612	0.26823	0.26355	0.25688
3301.06		0.28593	0.26831	0.26461	0.26325	0.26131	0.26213	0.26405	0.26605	0.26817	0.26351	0.25685
3300.42		0.28591	0.26824	0.26449	0.26316	0.26115	0.26205	0.26396	0.26598	0.26808	0.26346	0.25678
3299.77		0.28588	0.26818	0.26436	0.26307	0.26105	0.26195	0.26386	0.2659	0.26798	0.26341	0.25671
3299.13		0.28585	0.26808	0.26427	0.26295	0.26099	0.26182	0.26375	0.26579	0.26788	0.26335	0.25664
3298.49		0.28585	0.26798	0.26419	0.26282	0.26093	0.26167	0.26364	0.26565	0.26778	0.26327	0.25656
3297.85		0.28589	0.26789	0.26414	0.26271	0.26088	0.26156	0.26359	0.26552	0.2677	0.2632	0.2565
3297.2		0.28597	0.26787	0.26411	0.26264	0.26084	0.26151	0.26362	0.26545	0.26765	0.26316	0.25648
3296.56		0.28605	0.26788	0.2641	0.26259	0.26082	0.26149	0.26367	0.26542	0.2676	0.26312	0.25649
3295.92		0.2861	0.26788	0.26408	0.26253	0.26081	0.26147	0.26365	0.2654	0.26755	0.26308	0.25648
3295.27		0.28613	0.26788	0.26402	0.26247	0.26079	0.26143	0.26354	0.26538	0.26752	0.26304	0.25644
3294.63		0.28615	0.26786	0.26395	0.2624	0.26076	0.26139	0.26339	0.26534	0.26749	0.263	0.25636
3293.99		0.28613	0.26781	0.26386	0.26232	0.26071	0.26133	0.26324	0.26527	0.26747	0.26297	0.25628
3293.35		0.2861	0.26774	0.26379	0.26226	0.26064	0.26126	0.26314	0.26516	0.26744	0.26293	0.2562
3292.7		0.28611	0.26765	0.26374	0.26222	0.26057	0.26122	0.26309	0.26507	0.26739	0.26291	0.25615
3292.06		0.28616	0.26756	0.26368	0.26218	0.2605	0.26119	0.26305	0.265	0.26735	0.26288	0.25611
3291.42		0.28621	0.26745	0.26358	0.26209	0.26041	0.26113	0.263	0.26495	0.26731	0.26282	0.25606
3290.77		0.28626	0.26733	0.26344	0.26195	0.26031	0.26103	0.26292	0.2649	0.26729	0.26273	0.256
3290.13		0.28631	0.2672	0.26328	0.26181	0.26023	0.26092	0.26288	0.26485	0.26727	0.26264	0.25597
3289.49		0.28637	0.2671	0.26314	0.26169	0.26018	0.2608	0.26289	0.26484	0.26725	0.26259	0.25598
3288.85		0.28643	0.26702	0.26305	0.26161	0.26015	0.2607	0.26291	0.26485	0.26723	0.26258	0.25603
3288.2		0.28647	0.26696	0.26299	0.26155	0.2601	0.26062	0.26293	0.26487	0.2672	0.2626	0.25607
3287.56		0.28647	0.2669	0.26294	0.2615	0.26001	0.26057	0.26292	0.26488	0.26719	0.26263	0.25611
3286.92		0.28645	0.26684	0.26286	0.26143	0.2599	0.26054	0.26289	0.26491	0.26718	0.26263	0.25613
3286.27		0.28641	0.26675	0.26277	0.26132	0.25979	0.2605	0.26287	0.26496	0.26717	0.26261	0.25614
3285.63		0.28636	0.26663	0.26265	0.26118	0.25971	0.26043	0.26287	0.26506	0.26718	0.2626	0.25615
3284.99		0.2863	0.26649	0.26252	0.26102	0.25966	0.26036	0.26288	0.26521	0.26723	0.26262	0.25615
3284.35		0.28624	0.26637	0.26238	0.26086	0.2596	0.26028	0.26291	0.26541	0.26734	0.26268	0.25616
3283.7		0.28619	0.26627	0.26225	0.26072	0.2595	0.26022	0.26298	0.26567	0.26751	0.26278	0.25619
3283.06		0.28614	0.26617	0.26213	0.26061	0.25938	0.26017	0.2631	0.26597	0.26775	0.26292	0.25627
3282.42		0.28608	0.26605	0.262	0.26052	0.25926	0.26014	0.26323	0.26633	0.26804	0.2631	0.25641
3281.77		0.28599	0.26586	0.26182	0.2604	0.25912	0.26011	0.26332	0.26673	0.26837	0.2633	0.25662
3281.13		0.28585	0.26563	0.26157	0.26024	0.25897	0.26007	0.26337	0.26713	0.26878	0.26356	0.2569
3280.49		0.2857	0.26539	0.26131	0.26003	0.25881	0.26004	0.26339	0.26753	0.26933	0.26394	0.25729
3279.85		0.28551	0.26517	0.26106	0.25982	0.25864	0.26	0.26339	0.26793	0.27007	0.2645	0.25781
3279.2		0.28532	0.26495	0.26084	0.2596	0.25849	0.25994	0.26337	0.26832	0.27103	0.26525	0.25847
3278.56		0.28513	0.26473	0.26065	0.25939	0.25835	0.25983	0.26335	0.26871	0.2722	0.26623	0.25932
3277.92		0.28497	0.26451	0.26042	0.25917	0.25822	0.25969	0.26332	0.2691	0.27356	0.26749	0.26041
3277.27		0.28483	0.26428	0.26016	0.25897	0.25805	0.25952	0.26328	0.26946	0.27504	0.26904	0.26181
3276.63		0.28472	0.26406	0.25987	0.2588	0.25786	0.25935	0.26323	0.26977	0.2766	0.27084	0.26354
3275.99		0.28464	0.26387	0.25962	0.25865	0.25768	0.25922	0.26318	0.27001	0.27816	0.27279	0.26558
3275.35		0.2846	0.26374	0.25945	0.25853	0.25755	0.25914	0.2631	0.27014	0.27962	0.27475	0.2678
3274.7		0.28464	0.26368	0.25935	0.25844	0.25746	0.2591	0.26298	0.27014	0.28083	0.27652	0.26994
3274.06		0.28484	0.26373	0.25938	0.2584	0.25743	0.25905	0.26283	0.26998	0.28163	0.27788	0.2717
3273.42		0.2854	0.26404	0.25959	0.25849	0.25749	0.25901	0.26268	0.26972	0.28191	0.27866	0.27281
3272.77		0.28656	0.26483	0.26009	0.25878	0.25767	0.259	0.26257	0.26937	0.28164	0.27873	0.27316
3272.13		0.28862	0.26639	0.261	0.25936	0.25802	0.25908	0.26252	0.26894	0.28088	0.2781	0.27278
3271.49		0.29192	0.26907	0.26255	0.26037	0.2586	0.25931	0.26254	0.26846	0.27975	0.27694	0.2718
3270.85		0.29676	0.2732	0.2651	0.26202	0.25953	0.25977	0.26264	0.26798	0.27842	0.27549	0.27044
3270.2		0.3031	0.27893	0.26903	0.26453	0.26095	0.26055	0.26286	0.26755	0.27707	0.274	0.26894
3269.56		0.31047	0.28597	0.27461	0.26816	0.26308	0.26175	0.26325	0.26724	0.27581	0.27264	0.26749
3268.92		0.31805	0.29365	0.28181	0.27316	0.26615	0.26349	0.26393	0.26711	0.27475	0.27148	0.26621
3268.27		0.32502	0.30112	0.29021	0.27968	0.27034	0.26591	0.26501	0.26715	0.27391	0.27053	0.26511
3267.63		0.33089	0.30768	0.29908	0.2876	0.2757	0.26914	0.26661	0.26737	0.2733	0.26978	0.26421
3266.99		0.33564	0.31304	0.30749	0.29644	0.28216	0.27333	0.26885	0.26776	0.27295	0.26922	0.26352
3266.35		0.3397	0.3174	0.31471	0.30547	0.28949	0.2786	0.2719	0.26844	0.27291	0.26891	0.26311
3265.7		0.34346	0.32112	0.32025	0.31373	0.29726	0.28489	0.27588	0.26952	0.2732	0.26891	0.26304
3265.06		0.34694	0.32436	0.324	0.32028	0.30475	0.29185	0.28081	0.2711	0.27373	0.2692	0.26332
3264.42		0.34965	0.32688	0.326	0.32447	0.31115	0.29887	0.28651	0.27326	0.27439	0.26976	0.26385
3263.77		0.35088	0.32811	0.32639	0.32614	0.31575	0.30523	0.29261	0.276	0.27504	0.27051	0.26455
3263.13		0.35021	0.32759	0.32525	0.32554	0.31818	0.31029	0.29862	0.27925	0.27562	0.27133	0.26531
3262.49		0.34786	0.32543	0.32276	0.32316	0.31846	0.31356	0.3039	0.28285	0.2761	0.27212	0.26608
3261.85		0.34469	0.32232	0.31936	0.31959	0.31697	0.3149	0.30796	0.28669	0.27659	0.27288	0.26688
3261.2		0.34168	0.31915	0.31569	0.31551	0.31439	0.31459	0.3106	0.29068	0.27739	0.2738	0.26787
3260.56		0.33938	0.31657	0.31234	0.31159	0.31146	0.31325	0.31202	0.29476	0.27884	0.27518	0.26931
3259.92		0.33782	0.31473	0.30971	0.30838	0.30886	0.31161	0.31264	0.2988	0.28112	0.27722	0.27138
3259.27		0.33667	0.31346	0.30799	0.3063	0.30703	0.31028	0.31295	0.3026	0.28406	0.27983	0.27396
3258.63		0.33561	0.31246	0.30714	0.30545	0.30612	0.30954	0.31321	0.30596	0.28715	0.28256	0.27659
3257.99		0.33442	0.31142	0.30688	0.30557	0.30592	0.30926	0.31341	0.30861	0.28971	0.28468	0.27855
3257.35		0.33306	0.31018	0.30671	0.30614	0.30598	0.30907	0.3133	0.31031	0.29123	0.28562	0.2793
3256.7		0.33172	0.30883	0.30629	0.30656	0.30583	0.30856	0.31263	0.31093	0.29162	0.28527	0.27877
3256.06		0.3306	0.30756	0.3055	0.3064	0.30509	0.30743	0.31127	0.31054	0.29117	0.28402	0.27732
3255.42		0.3297	0.30641	0.30432	0.30539	0.30358	0.30555	0.30919	0.3093	0.29029	0.28242	0.27551
3254.77		0.32878	0.30523	0.30275	0.30354	0.30138	0.30301	0.30654	0.30747	0.28929	0.28091	0.27377
3254.13		0.32761	0.30387	0.3009	0.30116	0.29885	0.30017	0.30365	0.30536	0.28842	0.27971	0.27235
3253.49		0.32613	0.30229	0.29899	0.29878	0.29644	0.29746	0.30092	0.30334	0.28782	0.27889	0.27132
3252.85		0.32448	0.30058	0.29722	0.29679	0.29445	0.29521	0.29861	0.30167	0.28758	0.27845	0.27065
3252.2		0.3229	0.29896	0.29576	0.29538	0.29301	0.29353	0.2968	0.30044	0.28778	0.27836	0.27033
3251.56		0.32166	0.2977	0.29477	0.29457	0.29212	0.29245	0.29548	0.29964	0.28857	0.27868	0.27037
3250.92		0.3209	0.29694	0.29429	0.29428	0.29172	0.29191	0.29466	0.29916	0.29009	0.27946	0.27083
3250.27		0.32058	0.29665	0.29415	0.29423	0.29159	0.29173	0.29425	0.2989	0.29242	0.28078	0.27176
3249.63		0.32067	0.29674	0.29412	0.29411	0.29145	0.2917	0.29412	0.29876	0.29549	0.28272	0.2732
3248.99		0.3212	0.29723	0.29413	0.29374	0.29119	0.29168	0.29417	0.2987	0.29909	0.28534	0.27522
3248.35		0.32217	0.29811	0.29425	0.29326	0.29092	0.29172	0.29441	0.29879	0.30283	0.28862	0.27786
3247.7		0.32328	0.29913	0.29455	0.29296	0.29096	0.29203	0.29495	0.29903	0.30617	0.29236	0.28111
3247.06		0.32411	0.2999	0.295	0.2932	0.29157	0.29281	0.29585	0.29937	0.30859	0.29624	0.28483
3246.42		0.32441	0.30019	0.2956	0.29417	0.29284	0.29407	0.29703	0.29971	0.30977	0.29982	0.28875
3245.77		0.32432	0.30013	0.29633	0.29572	0.29444	0.29546	0.29811	0.29988	0.3097	0.30263	0.29249
3245.13		0.32404	0.29987	0.29698	0.2972	0.29563	0.29629	0.29853	0.29964	0.30857	0.30426	0.2956
3244.49		0.32354	0.29935	0.29713	0.29782	0.29572	0.296	0.29787	0.29883	0.30667	0.30455	0.29769
3243.85		0.32266	0.29838	0.2964	0.29712	0.29449	0.29448	0.29616	0.29745	0.30433	0.30364	0.29852
3243.2		0.32126	0.29685	0.29473	0.29523	0.29223	0.29215	0.29382	0.29568	0.30183	0.30184	0.29811
3242.56		0.31944	0.29489	0.29242	0.29265	0.28951	0.28951	0.29133	0.29374	0.29932	0.29946	0.29662
3241.92		0.31743	0.29274	0.28992	0.2899	0.28679	0.28697	0.289	0.29178	0.2969	0.2968	0.29438
3241.27		0.31549	0.29069	0.28758	0.28735	0.28436	0.28473	0.28695	0.28992	0.29461	0.29412	0.29171
3240.63		0.31375	0.28889	0.28558	0.28516	0.28232	0.28284	0.28521	0.28822	0.29252	0.29158	0.28895
3239.99		0.31227	0.28737	0.28392	0.28332	0.28064	0.28125	0.28369	0.2867	0.2906	0.28925	0.28628
3239.35		0.31103	0.28609	0.2825	0.28179	0.27923	0.27988	0.28233	0.28535	0.2889	0.28716	0.28384
3238.7		0.31	0.28502	0.28127	0.28052	0.27803	0.2787	0.28112	0.2842	0.28749	0.28532	0.28168
3238.06		0.30912	0.28411	0.28021	0.27946	0.27703	0.27769	0.28005	0.28325	0.2864	0.28373	0.2798
3237.42		0.30831	0.2833	0.27926	0.27852	0.27615	0.27676	0.27905	0.28243	0.28558	0.28237	0.27815
3236.77		0.3075	0.28251	0.2784	0.27765	0.27534	0.27591	0.27811	0.28168	0.28498	0.28125	0.27672
3236.13		0.30676	0.28178	0.27765	0.27686	0.27461	0.27515	0.27728	0.28098	0.2846	0.28043	0.27556
3235.49		0.30615	0.28116	0.27702	0.27617	0.27398	0.27449	0.2766	0.28032	0.28443	0.27995	0.27471
3234.85		0.30565	0.28063	0.27646	0.27553	0.27343	0.27387	0.27604	0.27968	0.28444	0.27973	0.27413
3234.2		0.3052	0.28014	0.27593	0.27494	0.27288	0.27326	0.2755	0.27903	0.28448	0.27964	0.27378
3233.56		0.30476	0.27965	0.2754	0.27437	0.27233	0.27269	0.27496	0.27837	0.28444	0.27958	0.27358
3232.92		0.30431	0.27915	0.27491	0.27386	0.27177	0.27216	0.2744	0.27772	0.2842	0.27949	0.27341
3232.27		0.30386	0.27864	0.27444	0.27338	0.27121	0.27165	0.27385	0.27708	0.28373	0.27928	0.27318
3231.63		0.30343	0.27816	0.27401	0.27294	0.27067	0.27113	0.27335	0.27646	0.28308	0.27891	0.27285
3230.99		0.30305	0.27773	0.27363	0.27257	0.27019	0.27066	0.27292	0.27588	0.28229	0.27836	0.2724
3230.35		0.30272	0.27737	0.27327	0.27222	0.26977	0.27026	0.27252	0.27531	0.28143	0.27768	0.27181
3229.7		0.30239	0.27702	0.2729	0.27183	0.26936	0.26989	0.27209	0.27475	0.28054	0.27691	0.27109
3229.06		0.30205	0.27669	0.27253	0.2714	0.26896	0.2695	0.27163	0.27422	0.27965	0.27609	0.27026
3228.42		0.30169	0.27636	0.27214	0.27096	0.26859	0.26909	0.2712	0.27374	0.27883	0.27526	0.2694
3227.77		0.30133	0.27602	0.27176	0.27056	0.26826	0.26869	0.27082	0.27332	0.27805	0.27441	0.26853
3227.13		0.30093	0.27565	0.27139	0.2702	0.26792	0.26831	0.27046	0.27289	0.27733	0.27357	0.26764
3226.49		0.30053	0.27529	0.27105	0.26986	0.26756	0.26798	0.27011	0.27244	0.27667	0.27276	0.26676
3225.85		0.30018	0.27497	0.27073	0.26954	0.26721	0.26769	0.26978	0.27202	0.27606	0.27202	0.26595
3225.2		0.29989	0.2747	0.27042	0.26922	0.26692	0.26743	0.26947	0.27163	0.27549	0.27138	0.26524
3224.56		0.29966	0.27445	0.2701	0.26893	0.26668	0.26719	0.26917	0.27128	0.27494	0.27082	0.26461
3223.92		0.29946	0.27418	0.2698	0.26869	0.26649	0.26694	0.26886	0.27096	0.27441	0.27033	0.26403
3223.27		0.29924	0.27393	0.26953	0.26848	0.2663	0.26667	0.26858	0.27064	0.27395	0.2699	0.26347
3222.63		0.29899	0.27371	0.26928	0.26827	0.26606	0.26637	0.26833	0.27035	0.27354	0.26946	0.26293
3221.99		0.29871	0.27348	0.26906	0.26802	0.26578	0.26607	0.2681	0.27008	0.27317	0.26901	0.26244
3221.35		0.29843	0.27326	0.26889	0.26777	0.26552	0.26578	0.26785	0.26983	0.27282	0.26856	0.26203
3220.7		0.29818	0.27304	0.26876	0.26753	0.26531	0.26555	0.2676	0.26961	0.2725	0.26813	0.26165
3220.06		0.29794	0.27282	0.2686	0.26729	0.2651	0.26535	0.26734	0.26938	0.27218	0.26771	0.26127
3219.42		0.29768	0.2726	0.26837	0.26703	0.26487	0.26514	0.26707	0.26912	0.27183	0.26733	0.26086
3218.77		0.29743	0.27237	0.26807	0.26676	0.26461	0.26493	0.26683	0.26885	0.27148	0.267	0.26048
3218.13		0.2972	0.27216	0.26777	0.26652	0.26437	0.26471	0.26662	0.2686	0.27116	0.26674	0.26017
3217.49		0.297	0.27196	0.26753	0.26632	0.26418	0.2645	0.26643	0.26838	0.27087	0.26652	0.25991
3216.85		0.2968	0.27175	0.26737	0.26613	0.26404	0.2643	0.26626	0.26818	0.27059	0.26629	0.25968
3216.2		0.29658	0.27153	0.26723	0.26593	0.2639	0.26411	0.26609	0.268	0.27031	0.26603	0.25945
3215.56		0.29634	0.27134	0.26707	0.26573	0.26375	0.26394	0.26594	0.26782	0.27005	0.26577	0.2592
3214.92		0.29607	0.27117	0.26688	0.26555	0.26357	0.2638	0.26577	0.26762	0.2698	0.26553	0.25893
3214.27		0.29578	0.27103	0.26668	0.26538	0.26337	0.26366	0.26557	0.26741	0.26958	0.26531	0.25864
3213.63		0.2955	0.27086	0.2665	0.26523	0.26317	0.26351	0.26536	0.26719	0.26939	0.2651	0.25835
3212.99		0.29525	0.27066	0.26634	0.26508	0.26298	0.26333	0.26516	0.26697	0.26922	0.26489	0.25809
3212.35		0.29503	0.27042	0.26618	0.26492	0.26282	0.26314	0.26499	0.26676	0.26905	0.26466	0.25787
3211.7		0.29483	0.27019	0.26601	0.26476	0.26268	0.263	0.26484	0.26657	0.26888	0.26443	0.2577
3211.06		0.29463	0.26999	0.26584	0.26463	0.26256	0.26292	0.26473	0.26643	0.26871	0.26421	0.25756
3210.42		0.29441	0.26982	0.26566	0.26452	0.26244	0.26287	0.26463	0.26632	0.26854	0.26398	0.25742
3209.77		0.29414	0.26964	0.26547	0.26438	0.26231	0.26275	0.26453	0.26617	0.26835	0.26375	0.25722
3209.13		0.29386	0.26944	0.26526	0.26422	0.26216	0.26253	0.2644	0.26599	0.26815	0.26353	0.25696
3208.49		0.29362	0.26923	0.26503	0.26403	0.262	0.26227	0.26423	0.26578	0.26794	0.26337	0.25669
3207.85		0.29341	0.26902	0.26483	0.26385	0.26185	0.26204	0.26405	0.26559	0.26775	0.26325	0.25647
3207.2		0.29325	0.26885	0.26469	0.2637	0.2617	0.26188	0.26391	0.26543	0.2676	0.26315	0.25632
3206.56		0.2931	0.26874	0.26461	0.26354	0.26155	0.26178	0.26382	0.2653	0.26748	0.26302	0.25623
3205.92		0.29291	0.26866	0.26455	0.26339	0.26139	0.26168	0.26372	0.26518	0.26735	0.26285	0.25615
3205.27		0.29266	0.26856	0.26443	0.26325	0.26121	0.26156	0.26357	0.26507	0.26718	0.26262	0.25604
3204.63		0.29238	0.26843	0.26427	0.26312	0.26102	0.26142	0.26337	0.26497	0.26698	0.26237	0.25588
3203.99		0.29211	0.26828	0.26411	0.26298	0.26085	0.26128	0.2632	0.26487	0.26677	0.26216	0.25568
3203.35		0.29188	0.26812	0.26396	0.26281	0.26069	0.26114	0.2631	0.26474	0.26658	0.26201	0.25547
3202.7		0.2917	0.26798	0.26383	0.26263	0.26055	0.261	0.26306	0.26459	0.26645	0.26192	0.25528
3202.06		0.29155	0.26783	0.26372	0.26248	0.26043	0.26087	0.26303	0.26444	0.26638	0.26184	0.25512
3201.42		0.2914	0.26768	0.26362	0.26236	0.26034	0.26072	0.26295	0.26431	0.26633	0.26174	0.25497
3200.77		0.29119	0.26751	0.26351	0.26224	0.26026	0.26059	0.26279	0.2642	0.26623	0.26161	0.25483
3200.13		0.29093	0.26735	0.26339	0.26213	0.26017	0.26048	0.26259	0.26409	0.26607	0.26144	0.2547
3199.49		0.29066	0.26723	0.26326	0.26203	0.26007	0.26041	0.2624	0.26398	0.26589	0.26128	0.2546
3198.85		0.29045	0.26714	0.26312	0.26196	0.25997	0.26035	0.26225	0.26386	0.26574	0.26113	0.25451
3198.2		0.29026	0.26705	0.26299	0.26186	0.25987	0.26026	0.26213	0.26372	0.26562	0.261	0.25442
3197.56		0.29007	0.26692	0.26288	0.26175	0.25976	0.26013	0.26202	0.26356	0.26553	0.26089	0.2543
3196.92		0.28989	0.26678	0.2628	0.26167	0.25966	0.26	0.26193	0.26342	0.26546	0.26079	0.25417
3196.27		0.28969	0.26661	0.26273	0.26161	0.25956	0.2599	0.26184	0.26333	0.26541	0.2607	0.25404
3195.63		0.28948	0.26642	0.26262	0.2615	0.25944	0.25982	0.26173	0.26325	0.26533	0.2606	0.25392
3194.99		0.28926	0.26623	0.26245	0.26134	0.2593	0.25973	0.26159	0.26317	0.26521	0.26048	0.25381
3194.35		0.28907	0.26607	0.26228	0.26118	0.25917	0.25961	0.26143	0.26307	0.26507	0.26036	0.2537
3193.7		0.28892	0.26594	0.26214	0.26104	0.25906	0.25947	0.26128	0.26293	0.26494	0.26024	0.25357
3193.06		0.28874	0.26583	0.26204	0.26088	0.25895	0.25931	0.26115	0.26278	0.26483	0.2601	0.25342
3192.42		0.28854	0.26572	0.26196	0.26069	0.25884	0.25915	0.26104	0.26264	0.26475	0.25994	0.25326
3191.77		0.28835	0.26565	0.26189	0.26052	0.25874	0.25905	0.26096	0.26257	0.26468	0.2598	0.25312
3191.13		0.28818	0.26559	0.26183	0.26041	0.25864	0.25899	0.26089	0.26255	0.26461	0.2597	0.25306
3190.49		0.28801	0.26549	0.26175	0.26034	0.25853	0.25894	0.26081	0.26251	0.26452	0.25963	0.25305
3189.85		0.28781	0.26534	0.26164	0.26028	0.25842	0.25885	0.26073	0.26244	0.2644	0.25957	0.25306
3189.2		0.28759	0.26517	0.26151	0.26025	0.25835	0.25874	0.26068	0.26237	0.26428	0.25953	0.25301
3188.56		0.28738	0.265	0.26138	0.26023	0.25831	0.25863	0.26062	0.2623	0.26418	0.25952	0.25292
3187.92		0.2872	0.26487	0.26125	0.26019	0.25826	0.25856	0.26051	0.26223	0.26411	0.25951	0.25279
3187.27		0.28705	0.26478	0.26113	0.26012	0.25818	0.25852	0.26037	0.26216	0.26406	0.25947	0.25267
3186.63		0.28693	0.26473	0.26101	0.26001	0.25808	0.25847	0.26026	0.26209	0.26403	0.25941	0.25256
3185.99		0.28678	0.26467	0.26088	0.25986	0.25796	0.25838	0.26018	0.262	0.26399	0.2593	0.25245
3185.35		0.28658	0.26456	0.26073	0.25968	0.25783	0.25823	0.2601	0.26187	0.2639	0.25917	0.25234
3184.7		0.28638	0.26444	0.2606	0.25953	0.25772	0.25809	0.26001	0.26173	0.26379	0.25907	0.25223
3184.06		0.28621	0.26432	0.26052	0.25947	0.25763	0.25801	0.25991	0.26161	0.26369	0.25898	0.25216
3183.42		0.28603	0.2642	0.26048	0.25947	0.25754	0.25794	0.25983	0.26152	0.26359	0.25889	0.25212
3182.77		0.28582	0.26405	0.26043	0.25945	0.25745	0.25784	0.25977	0.26145	0.2635	0.25879	0.25207
3182.13		0.28563	0.26391	0.2604	0.2594	0.25739	0.25772	0.25974	0.26142	0.26343	0.25871	0.252
3181.49		0.2855	0.26382	0.26039	0.25931	0.25736	0.25763	0.25974	0.26141	0.26339	0.25868	0.25193
3180.85		0.28538	0.26379	0.26038	0.2592	0.25734	0.25759	0.25972	0.26139	0.26336	0.25867	0.25187
3180.2		0.28525	0.26376	0.26035	0.2591	0.2573	0.25758	0.25965	0.26133	0.26333	0.25865	0.25184
3179.56		0.28511	0.26371	0.26031	0.25903	0.25726	0.25757	0.25955	0.26125	0.26328	0.25862	0.25182
3178.92		0.28498	0.26364	0.26027	0.25899	0.25722	0.25754	0.25946	0.26118	0.26323	0.25858	0.25179
3178.27		0.28483	0.26355	0.2602	0.25893	0.25716	0.25746	0.2594	0.26111	0.26317	0.25852	0.25175
3177.63		0.28465	0.26346	0.26011	0.25883	0.25708	0.25737	0.25937	0.26105	0.26311	0.25844	0.2517
3176.99		0.28448	0.26339	0.26003	0.25877	0.25701	0.25733	0.25936	0.26102	0.26308	0.2584	0.25167
3176.35		0.28434	0.26334	0.25994	0.25874	0.25694	0.25732	0.25936	0.26099	0.26307	0.25838	0.25166
3175.7		0.28422	0.26328	0.25984	0.25872	0.25684	0.2573	0.25932	0.26092	0.26304	0.25835	0.25163
3175.06		0.2841	0.2632	0.25972	0.25867	0.25671	0.25721	0.25923	0.26081	0.26297	0.25831	0.25157
3174.42		0.28398	0.26312	0.25964	0.25861	0.2566	0.25707	0.25912	0.26072	0.26289	0.25828	0.25147
3173.77		0.28384	0.26307	0.25958	0.25854	0.25652	0.25691	0.259	0.26067	0.26278	0.25825	0.25136
3173.13		0.28364	0.26301	0.25949	0.25843	0.25642	0.25674	0.25883	0.26063	0.26265	0.25817	0.25122
3172.49		0.28337	0.26291	0.25934	0.25828	0.25629	0.25659	0.25863	0.26055	0.26249	0.25801	0.25106
3171.85		0.2831	0.26276	0.25917	0.25812	0.25617	0.25646	0.25847	0.26045	0.26236	0.25779	0.25091
3171.2		0.28286	0.26261	0.25902	0.25797	0.25608	0.25637	0.25837	0.26031	0.26226	0.25758	0.2508
3170.56		0.28262	0.26245	0.25888	0.25783	0.256	0.25629	0.25829	0.26014	0.26215	0.25739	0.2507
3169.92		0.28237	0.26232	0.25878	0.2577	0.25591	0.25623	0.25822	0.25997	0.26201	0.25724	0.25061
3169.27		0.28212	0.26221	0.25872	0.2576	0.25584	0.25621	0.25817	0.25983	0.26189	0.25711	0.25054
3168.63		0.28189	0.2621	0.25868	0.25754	0.25576	0.2562	0.25812	0.25973	0.26178	0.25702	0.25049
3167.99		0.28166	0.26196	0.2586	0.25747	0.25565	0.25614	0.25802	0.25962	0.26166	0.25695	0.25044
3167.35		0.28146	0.26181	0.2585	0.25737	0.25552	0.25601	0.25788	0.25951	0.26151	0.2569	0.25037
3166.7		0.28129	0.26169	0.2584	0.25727	0.2554	0.25588	0.25778	0.25942	0.26139	0.25685	0.25028
3166.06		0.28112	0.26156	0.25833	0.25715	0.25528	0.25575	0.25771	0.25935	0.26129	0.25677	0.25018
3165.42		0.28091	0.2614	0.25824	0.25701	0.25515	0.25561	0.25762	0.25926	0.26121	0.25665	0.25005
3164.77		0.28068	0.26122	0.25811	0.25688	0.25504	0.25549	0.25751	0.25917	0.26114	0.25654	0.24991
3164.13		0.28046	0.26108	0.25796	0.25682	0.25499	0.25542	0.25743	0.25909	0.26107	0.25648	0.24977
3163.49		0.28027	0.26097	0.25778	0.25677	0.25495	0.25538	0.25738	0.25902	0.26098	0.25643	0.24964
3162.85		0.28006	0.26085	0.2576	0.25667	0.25487	0.25532	0.25732	0.25893	0.26086	0.25635	0.24952
3162.2		0.27984	0.2607	0.25742	0.25653	0.25474	0.25522	0.2572	0.25883	0.26072	0.25626	0.24941
3161.56		0.27964	0.26056	0.25728	0.25639	0.25461	0.25511	0.25703	0.25874	0.26061	0.25616	0.24933
3160.92		0.27946	0.26044	0.2572	0.25629	0.25449	0.25502	0.25684	0.25865	0.26053	0.25608	0.24927
3160.27		0.27926	0.26033	0.25714	0.25622	0.25438	0.25492	0.25668	0.25855	0.26047	0.25601	0.24922
3159.63		0.27907	0.26025	0.25709	0.25615	0.25431	0.2548	0.2566	0.25847	0.26043	0.25594	0.24915
3158.99		0.27888	0.26017	0.25706	0.25606	0.25426	0.2547	0.25656	0.2584	0.26038	0.25585	0.24907
3158.35		0.27868	0.26007	0.25699	0.25595	0.25419	0.2546	0.25654	0.25831	0.26029	0.25573	0.24898
3157.7		0.27846	0.25992	0.2569	0.25584	0.25408	0.25452	0.25651	0.25821	0.2602	0.2556	0.2489
3157.06		0.27825	0.25977	0.25683	0.25577	0.25399	0.2545	0.25651	0.25813	0.26012	0.25552	0.24886
3156.42		0.27807	0.25964	0.25677	0.25574	0.25392	0.25452	0.25652	0.25809	0.26008	0.2555	0.24884
3155.77		0.27787	0.2595	0.2567	0.25567	0.25386	0.2545	0.25648	0.25807	0.26003	0.25546	0.24882
3155.13		0.27765	0.25936	0.25657	0.25557	0.25376	0.2544	0.25634	0.258	0.25995	0.25537	0.24877
3154.49		0.27741	0.25922	0.25642	0.25548	0.25366	0.25425	0.25617	0.25792	0.2599	0.25524	0.24871
3153.85		0.27719	0.25913	0.25631	0.25542	0.2536	0.25409	0.25602	0.25784	0.25987	0.25513	0.24866
3153.2		0.27695	0.25905	0.25623	0.25536	0.25357	0.25394	0.25592	0.25776	0.25984	0.25505	0.24861
3152.56		0.2767	0.25896	0.25616	0.25523	0.25352	0.25381	0.25586	0.25766	0.25978	0.25502	0.24856
3151.92		0.27645	0.25886	0.25606	0.25506	0.25344	0.2537	0.2558	0.25757	0.25969	0.25502	0.24851
3151.27		0.27622	0.25874	0.25592	0.25488	0.25333	0.2536	0.25572	0.25749	0.25959	0.25502	0.24844
3150.63		0.27598	0.25857	0.25574	0.25474	0.25319	0.2535	0.25562	0.25741	0.2595	0.25498	0.24832
3149.99		0.27573	0.25839	0.25556	0.25463	0.25302	0.25339	0.25551	0.2573	0.25943	0.2549	0.24818
3149.35		0.27548	0.25822	0.25543	0.25453	0.25287	0.25329	0.2554	0.25718	0.25937	0.25481	0.24803
3148.7		0.27522	0.25807	0.25536	0.25441	0.25274	0.25319	0.2553	0.25706	0.2593	0.25471	0.24791
3148.06		0.27494	0.25793	0.2553	0.25428	0.25264	0.25308	0.25519	0.25695	0.25922	0.25459	0.24781
3147.42		0.27465	0.25779	0.25522	0.25416	0.25255	0.253	0.25508	0.25686	0.25915	0.25448	0.24773
3146.77		0.27439	0.25767	0.25512	0.2541	0.2525	0.25295	0.25497	0.25684	0.25912	0.25441	0.24769
3146.13		0.27417	0.25756	0.25504	0.25409	0.25245	0.25293	0.25487	0.25685	0.25909	0.25438	0.24767
3145.49		0.274	0.25745	0.25497	0.25409	0.25239	0.25291	0.25477	0.25686	0.25903	0.25436	0.24767
3144.85		0.27384	0.25733	0.2549	0.25407	0.25234	0.2529	0.2547	0.25683	0.25893	0.25432	0.24768
3144.2		0.27366	0.25721	0.2548	0.25401	0.25228	0.25288	0.25466	0.25678	0.25885	0.25426	0.24767
3143.56		0.27344	0.25714	0.25468	0.25391	0.25222	0.25281	0.25464	0.25672	0.25879	0.25417	0.24764
3142.92		0.27319	0.2571	0.25457	0.2538	0.25215	0.25269	0.25462	0.25664	0.25875	0.25404	0.24758
3142.27		0.27294	0.25707	0.25447	0.25372	0.25205	0.25256	0.25458	0.25654	0.25871	0.25391	0.2475
3141.63		0.27271	0.25703	0.25442	0.25365	0.25193	0.25245	0.25453	0.25643	0.25867	0.25381	0.24741
3140.99		0.2725	0.25696	0.25437	0.25357	0.2518	0.25238	0.25445	0.2563	0.25861	0.25374	0.24732
3140.35		0.27229	0.25686	0.25432	0.25346	0.25167	0.25233	0.25434	0.25615	0.25853	0.25369	0.24723
3139.7		0.27208	0.25672	0.25425	0.25334	0.25157	0.25227	0.25422	0.25601	0.25842	0.25362	0.24715
3139.06		0.27183	0.25655	0.25415	0.25323	0.25149	0.25221	0.25411	0.2559	0.25831	0.25355	0.24707
3138.42		0.27153	0.25637	0.25403	0.25313	0.25141	0.25213	0.25401	0.25582	0.25819	0.25347	0.24698
3137.77		0.27121	0.25622	0.25389	0.25303	0.25131	0.25203	0.25394	0.25575	0.25806	0.25339	0.24686
3137.13		0.27091	0.25614	0.25377	0.25294	0.2512	0.25191	0.25388	0.2557	0.25793	0.25331	0.24672
3136.49		0.27065	0.25608	0.25367	0.25285	0.25109	0.2518	0.25384	0.25566	0.25783	0.25324	0.24659
3135.85		0.27041	0.25599	0.25358	0.25276	0.25099	0.25167	0.2538	0.25563	0.25773	0.25318	0.24649
3135.2		0.2702	0.25586	0.2535	0.25268	0.25092	0.25155	0.25374	0.25559	0.25765	0.25312	0.24643
3134.56		0.27001	0.25572	0.25344	0.25259	0.25088	0.25146	0.25368	0.25556	0.25758	0.25306	0.24642
3133.92		0.26982	0.2556	0.25337	0.25252	0.25085	0.25141	0.25362	0.25554	0.25753	0.25301	0.24642
3133.27		0.26961	0.25549	0.2533	0.25246	0.25081	0.25136	0.25355	0.25548	0.25748	0.25294	0.24638
3132.63		0.26936	0.25538	0.2532	0.25241	0.25074	0.25129	0.25346	0.25538	0.25741	0.25284	0.24628
3131.99		0.26908	0.25524	0.25308	0.25235	0.25064	0.25118	0.25335	0.25523	0.25729	0.2527	0.24614
3131.35		0.26876	0.25508	0.25295	0.25223	0.25051	0.25104	0.2532	0.25506	0.25713	0.25255	0.246
3130.7		0.26844	0.25492	0.25282	0.25206	0.25039	0.25088	0.25306	0.2549	0.25698	0.2524	0.24588
3130.06		0.26813	0.25478	0.2527	0.25189	0.2503	0.25077	0.25293	0.25478	0.25686	0.25226	0.24578
3129.42		0.26784	0.25467	0.25258	0.25177	0.25027	0.25069	0.25283	0.2547	0.25677	0.25216	0.24571
3128.77		0.26758	0.25456	0.25246	0.25167	0.25025	0.25064	0.25273	0.25464	0.2567	0.25208	0.24565
3128.13		0.26734	0.25444	0.25236	0.25159	0.25019	0.25058	0.25264	0.25457	0.25662	0.25203	0.24556
3127.49		0.26711	0.25433	0.25228	0.25151	0.25008	0.25052	0.25256	0.25449	0.25654	0.25196	0.24542
3126.85		0.26686	0.2542	0.25221	0.25142	0.24995	0.25047	0.25249	0.25439	0.25645	0.25188	0.24526
3126.2		0.26659	0.25408	0.25213	0.25134	0.24985	0.25042	0.25241	0.25427	0.25634	0.25179	0.24513
3125.56		0.2663	0.25397	0.25207	0.25128	0.24979	0.25038	0.25235	0.25415	0.25625	0.25172	0.24505
3124.92		0.26603	0.25389	0.25201	0.25124	0.24976	0.25034	0.2523	0.25405	0.25618	0.25169	0.24503
3124.27		0.26577	0.25381	0.25195	0.25118	0.24972	0.25029	0.25225	0.25396	0.25612	0.25166	0.24504
3123.63		0.26553	0.25371	0.25187	0.25111	0.24965	0.25024	0.25217	0.25387	0.25606	0.25162	0.24502
3122.99		0.26531	0.25358	0.25178	0.25103	0.24956	0.25017	0.25208	0.25377	0.25595	0.25154	0.24495
3122.35		0.2651	0.25342	0.25169	0.25095	0.24946	0.2501	0.25199	0.25368	0.25582	0.25141	0.24482
3121.7		0.26487	0.25326	0.25159	0.25086	0.24936	0.24998	0.25189	0.25362	0.2557	0.25127	0.24468
3121.06		0.26462	0.25313	0.25149	0.25075	0.24925	0.24986	0.2518	0.25358	0.25562	0.25115	0.24458
3120.42		0.26437	0.25305	0.2514	0.25064	0.24915	0.24975	0.25172	0.25356	0.25557	0.25108	0.24453
3119.77		0.26415	0.253	0.25129	0.25056	0.24907	0.24967	0.25164	0.25351	0.25552	0.25103	0.2445
3119.13		0.26391	0.25292	0.25116	0.25048	0.24897	0.24959	0.25155	0.25339	0.25542	0.25095	0.24442
3118.49		0.26362	0.25278	0.25102	0.25037	0.24884	0.2495	0.25142	0.25319	0.25527	0.2508	0.24431
3117.85		0.26331	0.2526	0.2509	0.25024	0.24871	0.24938	0.25132	0.25298	0.25512	0.25062	0.24419
3117.2		0.263	0.25241	0.25082	0.25012	0.2486	0.24926	0.25125	0.25282	0.255	0.25045	0.24406
3116.56		0.26271	0.25221	0.25074	0.25002	0.24852	0.24913	0.2512	0.25273	0.25491	0.25031	0.24393
3115.92		0.26247	0.25205	0.25066	0.24994	0.24847	0.24902	0.25114	0.2527	0.25483	0.25021	0.2438
3115.27		0.26228	0.25196	0.25059	0.2499	0.24843	0.24894	0.25108	0.25272	0.25476	0.25015	0.2437
3114.63		0.26209	0.2519	0.25051	0.24985	0.24838	0.24888	0.251	0.25271	0.25469	0.25011	0.24363
3113.99		0.26182	0.25184	0.2504	0.24975	0.24829	0.24879	0.2509	0.25262	0.25461	0.25007	0.24357
3113.35		0.2615	0.25176	0.25029	0.24962	0.2482	0.24869	0.25078	0.25248	0.25453	0.25001	0.24351
3112.7		0.2612	0.25167	0.2502	0.24951	0.24816	0.24861	0.25069	0.25235	0.25449	0.24995	0.24344
3112.06		0.26095	0.25158	0.25013	0.24945	0.24815	0.24857	0.25065	0.25227	0.25445	0.24989	0.24339
3111.42		0.26069	0.25143	0.25002	0.2494	0.24809	0.24854	0.25061	0.25221	0.25436	0.24983	0.24333
3110.77		0.26039	0.25126	0.24988	0.24934	0.24795	0.2485	0.25055	0.25215	0.25422	0.24976	0.24326
3110.13		0.26011	0.25111	0.24976	0.24929	0.2478	0.24845	0.25047	0.2521	0.25407	0.2497	0.24317
3109.49		0.25987	0.25102	0.24967	0.24923	0.24769	0.24838	0.25038	0.25204	0.25395	0.24963	0.24308
3108.85		0.25962	0.25096	0.24959	0.24913	0.24762	0.24826	0.25027	0.25194	0.25385	0.24953	0.24297
3108.2		0.25934	0.25088	0.24951	0.24899	0.24759	0.24811	0.25015	0.25182	0.25377	0.24939	0.24286
3107.56		0.25909	0.25078	0.24943	0.24885	0.24757	0.24798	0.25004	0.25172	0.25371	0.24924	0.24276
3106.92		0.25885	0.25066	0.24934	0.24871	0.24753	0.2479	0.24994	0.25163	0.25365	0.24911	0.2427
3106.27		0.2586	0.25054	0.24925	0.24857	0.24745	0.24783	0.24984	0.25153	0.25356	0.24901	0.24265
3105.63		0.25831	0.25041	0.24914	0.24843	0.24735	0.24776	0.24975	0.25139	0.25348	0.24893	0.24261
3104.99		0.258	0.25027	0.24903	0.24833	0.24725	0.24769	0.24971	0.25127	0.25343	0.24887	0.24257
3104.35		0.25772	0.25013	0.24891	0.24824	0.24715	0.24757	0.24967	0.25117	0.25338	0.24878	0.24248
3103.7		0.25749	0.24999	0.24878	0.24814	0.24704	0.24742	0.24958	0.25112	0.25331	0.24866	0.24235
3103.06		0.25732	0.24986	0.24868	0.24806	0.24695	0.24732	0.24947	0.25112	0.2532	0.24855	0.24223
3102.42		0.25717	0.24976	0.2486	0.248	0.24687	0.24729	0.24937	0.25113	0.25308	0.24847	0.24215
3101.77		0.25696	0.24965	0.24851	0.24793	0.24678	0.24728	0.24929	0.25109	0.25295	0.24841	0.24207
3101.13		0.25668	0.24953	0.2484	0.24783	0.24666	0.24722	0.2492	0.25097	0.25279	0.24834	0.24197
3100.49		0.25638	0.2494	0.24829	0.24774	0.24653	0.24714	0.24913	0.25086	0.25267	0.24828	0.24187
3099.85		0.25612	0.24928	0.24823	0.24769	0.24645	0.24709	0.24908	0.25078	0.25262	0.24822	0.2418
3099.2		0.25589	0.24915	0.24817	0.24766	0.24641	0.24704	0.24902	0.25071	0.25258	0.24812	0.24174
3098.56		0.25563	0.24899	0.24805	0.24757	0.24635	0.24694	0.24892	0.25058	0.25253	0.24797	0.24165
3097.92		0.25535	0.24884	0.24791	0.24745	0.24624	0.2468	0.2488	0.25045	0.25245	0.24783	0.24154
3097.27		0.25507	0.24874	0.24778	0.24731	0.24611	0.24666	0.24869	0.25034	0.25237	0.24774	0.24144
3096.63		0.25481	0.24866	0.24769	0.24719	0.24596	0.24654	0.24859	0.25024	0.2523	0.2477	0.24137
3095.99		0.25455	0.2486	0.24763	0.24707	0.24581	0.24644	0.24849	0.25015	0.25224	0.24768	0.24131
3095.35		0.25433	0.24853	0.24757	0.24696	0.2457	0.24636	0.24841	0.25007	0.25215	0.24763	0.24122
3094.7		0.2541	0.24842	0.24746	0.24684	0.24562	0.24628	0.24833	0.25001	0.25203	0.24756	0.24107
3094.06		0.25384	0.24823	0.24728	0.24672	0.24553	0.24618	0.24822	0.24994	0.25189	0.24747	0.2409
3093.42		0.25357	0.24801	0.2471	0.24663	0.24545	0.24607	0.24811	0.24985	0.25177	0.2474	0.24075
3092.77		0.25336	0.24782	0.247	0.24662	0.24541	0.24601	0.24804	0.24977	0.25173	0.24737	0.24066
3092.13		0.25321	0.24771	0.24699	0.24664	0.24538	0.24599	0.248	0.2497	0.25173	0.24735	0.24063
3091.49		0.25304	0.24762	0.247	0.24661	0.24531	0.24596	0.24795	0.24964	0.25169	0.24728	0.24062
3090.85		0.25282	0.24754	0.24699	0.24651	0.24518	0.24589	0.24788	0.24957	0.2516	0.24715	0.24062
3090.2		0.25257	0.24749	0.24691	0.24638	0.24506	0.24582	0.2478	0.24951	0.2515	0.24703	0.24065
3089.56		0.25233	0.24746	0.24679	0.24626	0.24499	0.24575	0.24772	0.24945	0.25141	0.24695	0.24069
3088.92		0.25208	0.24742	0.24666	0.24617	0.24494	0.24567	0.24761	0.24938	0.25133	0.24688	0.24068
3088.27		0.25186	0.24735	0.24656	0.24612	0.24489	0.24559	0.24751	0.2493	0.25126	0.24681	0.2406
3087.63		0.25171	0.24727	0.24652	0.24612	0.24486	0.24555	0.24746	0.24925	0.25122	0.24675	0.24047
3086.99		0.25164	0.24722	0.24652	0.24616	0.24485	0.24552	0.24746	0.24923	0.2512	0.24668	0.24035
3086.35		0.25157	0.24718	0.24654	0.24618	0.24484	0.24549	0.24746	0.24919	0.25114	0.24662	0.24025
3085.7		0.25146	0.24715	0.24654	0.24619	0.24483	0.24544	0.24744	0.24911	0.25102	0.24653	0.24017
3085.06		0.25128	0.24712	0.24653	0.24617	0.2448	0.24542	0.24739	0.249	0.25086	0.24642	0.24008
3084.42		0.25105	0.24708	0.2465	0.24613	0.24476	0.24542	0.24734	0.24889	0.25068	0.24625	0.23996
3083.77		0.25078	0.24699	0.24646	0.24607	0.24472	0.24539	0.24729	0.2488	0.2505	0.24608	0.23982
3083.13		0.25051	0.24688	0.24641	0.246	0.2447	0.24533	0.24725	0.24877	0.25036	0.24595	0.2397
3082.49		0.25029	0.24676	0.24636	0.24594	0.24469	0.24527	0.24721	0.24877	0.25028	0.24591	0.23966
3081.85		0.25013	0.24666	0.24629	0.24586	0.24465	0.24523	0.24717	0.24878	0.25026	0.24595	0.23965
3081.2		0.24997	0.24655	0.24617	0.24574	0.24457	0.24515	0.24709	0.24874	0.25025	0.24598	0.23964
3080.56		0.24976	0.24642	0.24603	0.24557	0.24445	0.24503	0.247	0.24866	0.25026	0.24598	0.23958
3079.92		0.24953	0.24625	0.24588	0.24541	0.24435	0.2449	0.2469	0.24855	0.25026	0.24592	0.2395
3079.27		0.24929	0.24606	0.24573	0.24526	0.24426	0.24478	0.24679	0.24842	0.25023	0.2458	0.23944
3078.63		0.24906	0.24586	0.24557	0.24513	0.24417	0.24466	0.24668	0.24826	0.25014	0.24565	0.2394
3077.99		0.2488	0.24567	0.24539	0.245	0.24404	0.24453	0.24654	0.24809	0.25003	0.2455	0.23936
3077.35		0.24853	0.24551	0.24521	0.24485	0.24389	0.2444	0.2464	0.24794	0.24991	0.24539	0.23933
3076.7		0.24829	0.24541	0.24507	0.24469	0.24373	0.24432	0.24629	0.24785	0.24981	0.24533	0.23928
3076.06		0.24808	0.24539	0.24497	0.24455	0.24361	0.24427	0.24624	0.24781	0.24973	0.24528	0.23921
3075.42		0.24791	0.2454	0.24492	0.24445	0.24352	0.24424	0.24623	0.2478	0.24969	0.24525	0.23911
3074.77		0.24774	0.24537	0.24486	0.24437	0.24343	0.24417	0.24619	0.24777	0.24967	0.24522	0.23899
3074.13		0.24753	0.24524	0.24479	0.2443	0.24331	0.24406	0.24608	0.24769	0.24965	0.2452	0.23886
3073.49		0.24732	0.24505	0.2447	0.24425	0.24322	0.24395	0.24593	0.24759	0.24962	0.24517	0.23876
3072.85		0.24713	0.24488	0.24459	0.24421	0.24317	0.24387	0.24579	0.24751	0.24958	0.24514	0.23868
3072.2		0.247	0.24475	0.24449	0.24417	0.24313	0.2438	0.2457	0.24744	0.24949	0.24508	0.23862
3071.56		0.2469	0.24467	0.2444	0.2441	0.24305	0.2437	0.24562	0.24736	0.24934	0.245	0.23856
3070.92		0.24678	0.24461	0.24432	0.24401	0.24296	0.24358	0.24554	0.24726	0.24918	0.24488	0.23849
3070.27		0.24664	0.24453	0.24425	0.24391	0.24287	0.24347	0.24547	0.24715	0.24904	0.24474	0.23841
3069.63		0.24649	0.24443	0.24419	0.24385	0.24283	0.2434	0.24542	0.24705	0.24894	0.2446	0.2383
3068.99		0.24637	0.24435	0.24415	0.24384	0.24282	0.24336	0.2454	0.24701	0.2489	0.24449	0.2382
3068.35		0.24628	0.2443	0.24412	0.24388	0.24281	0.24334	0.24541	0.24704	0.24888	0.24445	0.23813
3067.7		0.24614	0.24425	0.24409	0.24389	0.24277	0.2433	0.24538	0.24707	0.24886	0.24446	0.2381
3067.06		0.24592	0.24416	0.244	0.24382	0.24265	0.24321	0.24528	0.24701	0.2488	0.24445	0.23807
3066.42		0.24567	0.24403	0.24387	0.24366	0.24248	0.24309	0.24513	0.24688	0.2487	0.24438	0.23801
3065.77		0.24546	0.24388	0.24374	0.24349	0.24231	0.24299	0.24501	0.24673	0.24859	0.24427	0.23794
3065.13		0.24528	0.24374	0.24362	0.24332	0.24216	0.2429	0.24493	0.24662	0.2485	0.24415	0.23786
3064.49		0.24507	0.2436	0.24349	0.24318	0.24205	0.24279	0.24486	0.24652	0.24842	0.24402	0.23777
3063.85		0.24484	0.24346	0.24334	0.24307	0.24199	0.24265	0.24478	0.24645	0.24833	0.24391	0.23769
3063.2		0.24465	0.24334	0.24322	0.243	0.24199	0.24252	0.2447	0.2464	0.24825	0.24385	0.23763
3062.56		0.24454	0.24324	0.24314	0.24295	0.242	0.24244	0.24465	0.24638	0.24818	0.24381	0.23759
3061.92		0.24447	0.24315	0.24307	0.24289	0.24196	0.2424	0.2446	0.24634	0.24811	0.24378	0.23754
3061.27		0.24439	0.24303	0.243	0.24279	0.24185	0.24237	0.24455	0.24627	0.24803	0.24371	0.23748
3060.63		0.24425	0.2429	0.24291	0.24268	0.24169	0.24233	0.24447	0.24617	0.24793	0.24363	0.23741
3059.99		0.24405	0.24275	0.24278	0.24258	0.24153	0.24227	0.24435	0.24607	0.24781	0.24355	0.23734
3059.35		0.24385	0.24263	0.24263	0.24248	0.24137	0.2422	0.24422	0.24598	0.2477	0.24347	0.23729
3058.7		0.24368	0.24256	0.2425	0.24238	0.24126	0.24213	0.24411	0.2459	0.24763	0.24338	0.23726
3058.06		0.24354	0.24252	0.24241	0.24227	0.24119	0.24206	0.24405	0.24581	0.24759	0.24327	0.23723
3057.42		0.24338	0.24246	0.24235	0.24217	0.24114	0.24196	0.24402	0.24573	0.24756	0.24318	0.23719
3056.77		0.2432	0.24238	0.2423	0.24209	0.24108	0.24185	0.24401	0.24567	0.24752	0.24311	0.23712
3056.13		0.24306	0.24233	0.2423	0.24208	0.24105	0.24178	0.244	0.24566	0.2475	0.24308	0.23706
3055.49		0.24296	0.24229	0.24232	0.24207	0.24102	0.24176	0.24396	0.24567	0.24749	0.24306	0.23704
3054.85		0.24287	0.24223	0.24229	0.24202	0.24099	0.24173	0.24387	0.24565	0.24746	0.24302	0.23704
3054.2		0.24276	0.24213	0.2422	0.2419	0.24096	0.24166	0.24375	0.24558	0.24738	0.24296	0.23704
3053.56		0.24264	0.24202	0.24207	0.2418	0.24095	0.24158	0.24365	0.2455	0.24728	0.24292	0.23702
3052.92		0.24255	0.24195	0.24196	0.24178	0.24099	0.24152	0.24359	0.24543	0.24718	0.24291	0.23697
3052.27		0.24251	0.24191	0.24188	0.24182	0.24101	0.24151	0.24355	0.24538	0.2471	0.2429	0.23688
3051.63		0.24251	0.24192	0.24186	0.24185	0.24099	0.24151	0.2435	0.24533	0.24704	0.24286	0.23676
3050.99		0.24252	0.24195	0.24188	0.24183	0.2409	0.24148	0.24343	0.24527	0.24697	0.24279	0.23663
3050.35		0.24252	0.24198	0.24191	0.24176	0.24077	0.2414	0.24335	0.24515	0.24688	0.24267	0.2365
3049.7		0.24253	0.24204	0.24195	0.24167	0.24063	0.24128	0.24328	0.24498	0.24678	0.24251	0.23638
3049.06		0.24259	0.24217	0.24204	0.24166	0.24055	0.24119	0.24324	0.24483	0.2467	0.24237	0.23624
3048.42		0.2427	0.24234	0.24222	0.24175	0.2406	0.24121	0.24325	0.24478	0.24665	0.24227	0.23612
3047.77		0.24278	0.24247	0.24241	0.24191	0.24075	0.24132	0.24329	0.24479	0.24661	0.24219	0.23603
3047.13		0.24274	0.24248	0.2425	0.24205	0.24092	0.24145	0.24334	0.2448	0.24655	0.24212	0.23599
3046.49		0.24261	0.24237	0.24248	0.24215	0.24104	0.24158	0.24341	0.2448	0.24649	0.24206	0.23599
3045.85		0.24247	0.24222	0.24239	0.24218	0.24108	0.24168	0.24349	0.24479	0.24644	0.24202	0.23596
3045.2		0.24233	0.24208	0.24225	0.24212	0.241	0.2417	0.24352	0.24477	0.24639	0.24197	0.23586
3044.56		0.24221	0.24194	0.24209	0.24196	0.24082	0.24161	0.24347	0.24473	0.24633	0.2419	0.23573
3043.92		0.2421	0.24183	0.24191	0.24177	0.24063	0.24144	0.24335	0.24469	0.2463	0.24182	0.23562
3043.27		0.242	0.24175	0.24174	0.24161	0.24049	0.24127	0.24322	0.24468	0.24627	0.24176	0.23558
3042.63		0.24191	0.24171	0.24159	0.2415	0.2404	0.24113	0.24311	0.24465	0.24624	0.24171	0.23557
3041.99		0.24182	0.24171	0.2415	0.2414	0.2403	0.24103	0.24301	0.24457	0.24614	0.24165	0.23554
3041.35		0.24178	0.24176	0.2415	0.24131	0.24019	0.24095	0.24293	0.24447	0.24599	0.24157	0.23546
3040.7		0.2418	0.24183	0.24159	0.24127	0.24012	0.24091	0.24289	0.24436	0.24581	0.24148	0.23534
3040.06		0.24185	0.2419	0.24169	0.24125	0.24011	0.2409	0.24288	0.24427	0.24565	0.24137	0.23521
3039.42		0.24187	0.24193	0.24178	0.24128	0.24018	0.24095	0.24291	0.24422	0.24554	0.24128	0.23509
3038.77		0.24185	0.24195	0.24186	0.24137	0.24033	0.24107	0.24298	0.24425	0.2455	0.24122	0.235
3038.13		0.24181	0.24196	0.24191	0.2415	0.24048	0.24121	0.24306	0.24432	0.2455	0.24118	0.23496
3037.49		0.24168	0.24192	0.24187	0.24158	0.24054	0.24127	0.24307	0.24437	0.24547	0.24113	0.23495
3036.85		0.24149	0.24182	0.24175	0.24151	0.24048	0.24121	0.24298	0.24435	0.24543	0.24105	0.23493
3036.2		0.24131	0.24167	0.2416	0.24133	0.24034	0.24107	0.24282	0.24429	0.2454	0.24098	0.23488
3035.56		0.24116	0.24149	0.24147	0.24109	0.24017	0.24089	0.24263	0.24419	0.24537	0.24092	0.2348
3034.92		0.24102	0.2413	0.24137	0.24088	0.24	0.24069	0.24241	0.24404	0.24529	0.24083	0.23469
3034.27		0.24086	0.2411	0.24126	0.24073	0.23985	0.24049	0.24221	0.24385	0.24516	0.24072	0.23458
3033.63		0.24067	0.24093	0.24112	0.24065	0.23974	0.24034	0.24208	0.24366	0.24503	0.24062	0.23449
3032.99		0.24047	0.24076	0.24096	0.24059	0.23964	0.24027	0.24203	0.2435	0.24495	0.24055	0.23442
3032.35		0.24025	0.24057	0.24077	0.24051	0.23951	0.24022	0.242	0.24337	0.24491	0.24047	0.23436
3031.7		0.24003	0.24037	0.24056	0.24037	0.23936	0.24013	0.24195	0.24328	0.24487	0.24042	0.2343
3031.06		0.23985	0.24018	0.24036	0.24018	0.23921	0.23999	0.24189	0.24324	0.24484	0.24038	0.23425
3030.42		0.23968	0.24001	0.24014	0.23997	0.23906	0.23979	0.24181	0.24323	0.24478	0.24035	0.23423
3029.77		0.23953	0.23987	0.23992	0.23978	0.23891	0.23956	0.24172	0.24319	0.24469	0.24032	0.23423
3029.13		0.23941	0.23977	0.23973	0.23961	0.23878	0.23935	0.24162	0.24314	0.24461	0.24027	0.23424
3028.49		0.23932	0.23971	0.23961	0.23948	0.23867	0.23922	0.24151	0.24308	0.24457	0.24022	0.23425
3027.85		0.23921	0.23964	0.23954	0.23935	0.23855	0.23913	0.24138	0.24302	0.24454	0.24015	0.23423
3027.2		0.23904	0.23951	0.23946	0.2392	0.2384	0.23907	0.24122	0.24294	0.24449	0.24008	0.23418
3026.56		0.23887	0.23935	0.23937	0.23908	0.23826	0.23903	0.24108	0.24288	0.24446	0.24003	0.23414
3025.92		0.23871	0.23919	0.23928	0.23901	0.23818	0.23902	0.24102	0.24285	0.24448	0.24003	0.23413
3025.27		0.23855	0.23904	0.2392	0.23894	0.23814	0.239	0.24099	0.2428	0.24451	0.24007	0.23413
3024.63		0.23837	0.2389	0.23911	0.23886	0.23809	0.23895	0.24096	0.2427	0.24452	0.24011	0.23413
3023.99		0.23818	0.23878	0.23901	0.23878	0.23803	0.23889	0.24089	0.24259	0.24452	0.24016	0.23414
3023.35		0.23803	0.23867	0.23892	0.23873	0.23798	0.23882	0.2408	0.24251	0.24454	0.2402	0.23415
3022.7		0.23789	0.23856	0.23882	0.23869	0.23791	0.2387	0.24069	0.24247	0.24454	0.2402	0.23415
3022.06		0.23776	0.23845	0.2387	0.2386	0.23782	0.23854	0.24057	0.24246	0.2445	0.24018	0.23415
3021.42		0.23768	0.23837	0.23859	0.2385	0.23771	0.23839	0.24045	0.24245	0.24445	0.24018	0.23416
3020.77		0.23772	0.23837	0.23852	0.23841	0.23762	0.23831	0.24035	0.2424	0.24443	0.2402	0.23417
3020.13		0.23787	0.23847	0.23851	0.23836	0.23754	0.23827	0.24026	0.24233	0.24444	0.24021	0.23417
3019.49		0.2381	0.23866	0.23856	0.23834	0.23746	0.23822	0.24019	0.24224	0.24444	0.2402	0.23417
3018.85		0.23837	0.23891	0.23865	0.23834	0.23739	0.23815	0.24014	0.24217	0.2444	0.24018	0.23418
3018.2		0.23864	0.23915	0.23875	0.23832	0.23732	0.23806	0.24011	0.24211	0.2443	0.24016	0.23418
3017.56		0.23886	0.23934	0.23885	0.23829	0.23725	0.23799	0.24003	0.24202	0.24416	0.24011	0.23415
3016.92		0.23902	0.23947	0.23898	0.23826	0.23721	0.23795	0.23995	0.24191	0.24405	0.24004	0.23409
3016.27		0.23916	0.23962	0.23917	0.23832	0.23727	0.23797	0.23992	0.24183	0.24399	0.23997	0.23405
3015.63		0.23931	0.23981	0.23939	0.23847	0.23744	0.23806	0.23998	0.24181	0.24398	0.2399	0.23402
3014.99		0.23945	0.24003	0.23962	0.2387	0.23766	0.23819	0.24008	0.24185	0.24397	0.23982	0.234
3014.35		0.2396	0.24027	0.23985	0.23897	0.2379	0.23837	0.24021	0.24195	0.24393	0.23973	0.23396
3013.7		0.23976	0.24051	0.24011	0.23928	0.23815	0.2386	0.24039	0.24208	0.24389	0.23965	0.23389
3013.06		0.23995	0.24073	0.24039	0.2396	0.23843	0.23889	0.24064	0.24222	0.24385	0.2396	0.23383
3012.42		0.24014	0.24093	0.24066	0.23988	0.23873	0.23918	0.24093	0.24233	0.24381	0.23956	0.23376
3011.77		0.2403	0.24109	0.24087	0.24011	0.23902	0.23944	0.24123	0.24241	0.24377	0.23954	0.23371
3011.13		0.24039	0.24122	0.24103	0.24031	0.23928	0.23966	0.24149	0.24251	0.24373	0.23955	0.23368
3010.49		0.2404	0.24126	0.24117	0.24051	0.23948	0.23986	0.24169	0.24265	0.2437	0.23956	0.23369
3009.85		0.24033	0.24121	0.24129	0.24071	0.23965	0.24006	0.24187	0.24283	0.24373	0.23958	0.2337
3009.2		0.24022	0.24109	0.24136	0.24091	0.23982	0.2403	0.24206	0.24305	0.24384	0.23964	0.23374
3008.56		0.24009	0.24095	0.24139	0.2411	0.24001	0.24055	0.24229	0.24332	0.24403	0.23975	0.23383
3007.92		0.23993	0.24082	0.24136	0.24124	0.24019	0.24076	0.24252	0.24359	0.24427	0.23991	0.23395
3007.27		0.23977	0.24073	0.24129	0.24131	0.24032	0.2409	0.2427	0.24386	0.24452	0.24011	0.23411
3006.63		0.23965	0.24069	0.24127	0.24134	0.24041	0.24102	0.24285	0.24409	0.24479	0.24035	0.23431
3005.99		0.23962	0.2407	0.24132	0.24137	0.24048	0.24115	0.24298	0.24428	0.24511	0.24061	0.23459
3005.35		0.23968	0.24076	0.24146	0.24142	0.24055	0.2413	0.24312	0.24444	0.24547	0.2409	0.23493
3004.7		0.23981	0.24085	0.24165	0.24155	0.24066	0.24142	0.24326	0.2446	0.24584	0.24121	0.23529
3004.06		0.24	0.24098	0.24189	0.24174	0.2408	0.2415	0.2434	0.24476	0.24616	0.24153	0.23564
3003.42		0.2402	0.24113	0.24214	0.24195	0.24095	0.24153	0.2435	0.24491	0.24643	0.24182	0.23596
3002.77		0.24036	0.24128	0.24236	0.24212	0.24108	0.24153	0.24355	0.24502	0.24663	0.24206	0.23624
3002.13		0.24048	0.24141	0.24249	0.24223	0.24116	0.24153	0.24357	0.24506	0.24679	0.24223	0.23648
3001.49		0.24055	0.24153	0.2425	0.24226	0.24118	0.24153	0.24359	0.24507	0.24689	0.24237	0.23666
3000.85		0.24055	0.24159	0.24241	0.24221	0.24112	0.24151	0.24359	0.24504	0.24697	0.24248	0.23682
3000.2		0.24045	0.24156	0.24225	0.24212	0.241	0.24144	0.24355	0.24501	0.247	0.24257	0.23696
2999.56		0.24026	0.24145	0.24206	0.24202	0.24085	0.24135	0.24347	0.24499	0.24701	0.24267	0.23712
2998.92		0.24003	0.24127	0.24188	0.24192	0.2407	0.24126	0.24337	0.24498	0.247	0.24277	0.23729
2998.27		0.2398	0.24104	0.24168	0.24178	0.24057	0.24119	0.24328	0.24497	0.24699	0.24287	0.23742
2997.63		0.2396	0.24078	0.24146	0.24162	0.24044	0.24112	0.2432	0.24496	0.24696	0.24294	0.23751
2996.99		0.23944	0.24054	0.24124	0.24144	0.24033	0.24103	0.24312	0.24494	0.24692	0.24297	0.23754
2996.35		0.2393	0.24034	0.24103	0.24127	0.24021	0.24093	0.24301	0.2449	0.24687	0.24297	0.23754
2995.7		0.23916	0.24019	0.24087	0.24113	0.24011	0.24081	0.2429	0.24484	0.24685	0.24297	0.23755
2995.06		0.23906	0.24013	0.24077	0.24103	0.24003	0.24071	0.24281	0.24481	0.24687	0.24298	0.2376
2994.42		0.23906	0.24018	0.24079	0.24099	0.24001	0.24067	0.2428	0.24487	0.24696	0.24303	0.23769
2993.77		0.23917	0.24032	0.24089	0.24102	0.24006	0.24069	0.24287	0.24498	0.2471	0.24311	0.23781
2993.13		0.23937	0.2405	0.24105	0.24108	0.24014	0.24076	0.24298	0.2451	0.24726	0.24322	0.23795
2992.49		0.23959	0.24068	0.24122	0.24117	0.24026	0.24086	0.24309	0.24521	0.24744	0.24337	0.2381
2991.85		0.23982	0.24089	0.2414	0.24127	0.24039	0.24099	0.24322	0.2453	0.24765	0.24353	0.23828
2991.2		0.24003	0.24112	0.24159	0.24138	0.24051	0.24113	0.24334	0.2454	0.24789	0.24372	0.23852
2990.56		0.24023	0.24139	0.24179	0.24152	0.24061	0.24129	0.24345	0.24553	0.24815	0.24394	0.2388
2989.92		0.24044	0.24169	0.24201	0.2417	0.24071	0.24149	0.24359	0.2457	0.24845	0.24423	0.23908
2989.27		0.24068	0.24203	0.24228	0.24193	0.24087	0.24173	0.24376	0.24592	0.24877	0.24458	0.23934
2988.63		0.24096	0.24235	0.24258	0.24222	0.24108	0.24199	0.24397	0.24614	0.24907	0.24494	0.23957
2987.99		0.24127	0.24263	0.24288	0.24255	0.24136	0.24225	0.24422	0.24634	0.24931	0.24523	0.23977
2987.35		0.24159	0.24286	0.24318	0.2429	0.24168	0.24253	0.24452	0.24655	0.24951	0.24543	0.23996
2986.7		0.2419	0.2431	0.24348	0.24328	0.24204	0.24283	0.24485	0.24679	0.24969	0.24559	0.24017
2986.06		0.24218	0.24335	0.24379	0.24367	0.24243	0.24315	0.24516	0.24705	0.24985	0.24574	0.24037
2985.42		0.24244	0.24363	0.24411	0.24405	0.24283	0.24349	0.24544	0.24729	0.25002	0.24588	0.24055
2984.77		0.24268	0.24392	0.24444	0.24443	0.24322	0.24386	0.24571	0.24752	0.2502	0.24602	0.24072
2984.13		0.24289	0.24417	0.24476	0.24478	0.24358	0.24424	0.24601	0.24776	0.25039	0.24617	0.24092
2983.49		0.243	0.24433	0.24501	0.24508	0.24387	0.24457	0.24632	0.24797	0.25054	0.24631	0.24112
2982.85		0.24301	0.2444	0.24516	0.24528	0.24406	0.24484	0.2466	0.24816	0.25065	0.24645	0.24129
2982.2		0.24299	0.24443	0.24526	0.24541	0.24421	0.24506	0.24687	0.24834	0.25073	0.24658	0.24142
2981.56		0.243	0.24447	0.24535	0.24551	0.24433	0.24528	0.24714	0.24855	0.25084	0.24672	0.24153
2980.92		0.24305	0.2445	0.24541	0.2456	0.24446	0.24547	0.24737	0.24877	0.25096	0.24688	0.24167
2980.27		0.24314	0.24454	0.24547	0.24568	0.2446	0.24562	0.24755	0.249	0.25107	0.24703	0.24183
2979.63		0.24325	0.2446	0.24553	0.24578	0.24478	0.24576	0.24771	0.24922	0.25117	0.24716	0.24201
2978.99		0.24338	0.2447	0.24561	0.2459	0.24497	0.24592	0.24788	0.24943	0.25126	0.24728	0.24218
2978.35		0.2435	0.24483	0.24571	0.24604	0.24515	0.24611	0.24806	0.24963	0.25138	0.24739	0.24232
2977.7		0.24362	0.24497	0.24585	0.24622	0.24534	0.24631	0.24827	0.24983	0.25153	0.2475	0.24243
2977.06		0.24374	0.24514	0.24602	0.24643	0.24557	0.24651	0.24849	0.25003	0.25169	0.24761	0.24253
2976.42		0.24385	0.24532	0.24618	0.24665	0.24577	0.24667	0.24871	0.2502	0.2518	0.2477	0.24262
2975.77		0.24397	0.2455	0.24632	0.24684	0.2459	0.24677	0.24889	0.25035	0.25185	0.24776	0.24271
2975.13		0.24417	0.24571	0.24647	0.24701	0.24598	0.24686	0.24907	0.25053	0.2519	0.24782	0.24278
2974.49		0.24446	0.24596	0.24667	0.24717	0.2461	0.24699	0.24925	0.25076	0.252	0.24793	0.24286
2973.85		0.24477	0.24621	0.24691	0.24733	0.24628	0.24716	0.24941	0.25096	0.25214	0.24807	0.24294
2973.2		0.24509	0.24648	0.24714	0.24745	0.24647	0.24734	0.24953	0.2511	0.25228	0.24819	0.24301
2972.56		0.2455	0.24686	0.24743	0.24756	0.24664	0.24751	0.24962	0.25117	0.25244	0.24831	0.2431
2971.92		0.24605	0.24737	0.24782	0.24772	0.24677	0.24765	0.24969	0.25124	0.25265	0.24847	0.24325
2971.27		0.24666	0.24793	0.24825	0.24792	0.24687	0.24773	0.24973	0.25133	0.25289	0.24869	0.24347
2970.63		0.24715	0.24839	0.24863	0.24812	0.24694	0.24776	0.24972	0.25143	0.25313	0.24894	0.24373
2969.99		0.24743	0.24868	0.24891	0.24834	0.24706	0.2478	0.24972	0.25155	0.25339	0.24922	0.24402
2969.35		0.24757	0.24884	0.24912	0.24857	0.24723	0.24792	0.2498	0.25171	0.25366	0.24948	0.24431
2968.7		0.24766	0.24894	0.24929	0.2488	0.24744	0.2481	0.24994	0.25186	0.25392	0.24972	0.24457
2968.06		0.24777	0.24904	0.24944	0.24903	0.24765	0.24831	0.25011	0.252	0.25414	0.24995	0.24478
2967.42		0.24789	0.24917	0.24957	0.24926	0.24788	0.24852	0.25031	0.25218	0.25433	0.25017	0.24496
2966.77		0.24801	0.24931	0.24969	0.24944	0.24809	0.24871	0.25052	0.2524	0.25449	0.25039	0.24514
2966.13		0.24808	0.24941	0.24977	0.24953	0.24824	0.24885	0.25073	0.25262	0.25462	0.25058	0.24534
2965.49		0.2481	0.24944	0.2498	0.24953	0.24831	0.24896	0.25094	0.25279	0.25472	0.25071	0.24555
2964.85		0.2481	0.24946	0.24981	0.24952	0.24835	0.24906	0.25116	0.25294	0.25483	0.25082	0.24574
2964.2		0.24812	0.2495	0.24983	0.24952	0.24842	0.24916	0.25136	0.25307	0.25494	0.25089	0.24588
2963.56		0.2482	0.24958	0.24987	0.24953	0.24847	0.24921	0.25147	0.25315	0.255	0.2509	0.24593
2962.92		0.24834	0.2497	0.24995	0.24957	0.2485	0.24924	0.25147	0.25316	0.25502	0.25088	0.24592
2962.27		0.24853	0.24988	0.25009	0.24963	0.24853	0.24928	0.25144	0.25314	0.25505	0.25087	0.24591
2961.63		0.24868	0.25005	0.25025	0.24968	0.24855	0.24932	0.25139	0.25311	0.2551	0.25092	0.24593
2960.99		0.24868	0.2501	0.25035	0.24968	0.24852	0.24931	0.25131	0.25308	0.25514	0.251	0.246
2960.35		0.24851	0.24998	0.25032	0.24959	0.24844	0.24921	0.2512	0.25304	0.25516	0.25105	0.24607
2959.7		0.24823	0.24973	0.25015	0.24947	0.24831	0.24907	0.25108	0.25301	0.25519	0.25107	0.24613
2959.06		0.2479	0.2494	0.24989	0.24934	0.24816	0.24892	0.25094	0.253	0.25526	0.2511	0.24615
2958.42		0.24756	0.24904	0.24958	0.2492	0.248	0.24878	0.2508	0.25299	0.25533	0.25115	0.24615
2957.77		0.24723	0.2487	0.2493	0.24907	0.24788	0.24868	0.25068	0.25298	0.25538	0.25123	0.24614
2957.13		0.24697	0.24842	0.2491	0.24897	0.24784	0.24862	0.25062	0.25297	0.25537	0.25129	0.24612
2956.49		0.24676	0.24822	0.24898	0.24891	0.24785	0.2486	0.25062	0.25294	0.2553	0.25129	0.2461
2955.85		0.24659	0.24808	0.2489	0.24888	0.24784	0.24858	0.25065	0.25287	0.25519	0.2512	0.24606
2955.2		0.24646	0.248	0.24886	0.24889	0.24782	0.24858	0.25069	0.25281	0.25508	0.25108	0.24601
2954.56		0.2464	0.24796	0.24884	0.24893	0.24779	0.24858	0.25072	0.25278	0.25502	0.251	0.24599
2953.92		0.24637	0.24793	0.24879	0.24892	0.24771	0.24851	0.25067	0.25273	0.25498	0.25096	0.24598
2953.28		0.24629	0.24783	0.24864	0.24877	0.24752	0.2483	0.25046	0.2526	0.25491	0.25092	0.24592
2952.63		0.24614	0.24764	0.24839	0.24843	0.2472	0.24793	0.25011	0.25235	0.25477	0.25087	0.24582
2951.99		0.24592	0.24737	0.24803	0.24799	0.24679	0.24748	0.24968	0.25205	0.25463	0.25082	0.24573
2951.35		0.24562	0.24704	0.24759	0.24751	0.24633	0.24701	0.24924	0.25173	0.25452	0.2508	0.2457
2950.7		0.24522	0.24664	0.2471	0.24702	0.24585	0.24657	0.24881	0.25144	0.25448	0.2508	0.24575
2950.06		0.24475	0.24619	0.2466	0.24654	0.24538	0.24616	0.24843	0.2512	0.2545	0.25083	0.24586
2949.42		0.24428	0.24572	0.24613	0.24607	0.24495	0.24578	0.2481	0.251	0.25457	0.25091	0.246
2948.78		0.24383	0.24526	0.24569	0.24562	0.24455	0.2454	0.24778	0.25081	0.25465	0.25103	0.24615
2948.13		0.24341	0.24482	0.24529	0.24522	0.24416	0.24505	0.24747	0.25062	0.25473	0.25116	0.24632
2947.49		0.24303	0.24445	0.24494	0.24488	0.24381	0.24476	0.2472	0.25046	0.25484	0.2513	0.24655
2946.85		0.24269	0.24416	0.24463	0.24458	0.24351	0.24451	0.24698	0.25037	0.25498	0.25144	0.2468
2946.2		0.2424	0.24394	0.24435	0.24431	0.24326	0.2443	0.24683	0.25034	0.25516	0.25161	0.24707
2945.56		0.24214	0.24375	0.24411	0.24407	0.24306	0.24412	0.24675	0.25036	0.25539	0.25185	0.24733
2944.92		0.24192	0.24359	0.24394	0.24388	0.24292	0.24398	0.24672	0.25041	0.25566	0.25215	0.24757
2944.28		0.24172	0.24343	0.24382	0.24374	0.24282	0.24389	0.24668	0.25049	0.25593	0.25248	0.2478
2943.63		0.24155	0.24323	0.24371	0.24362	0.24273	0.2438	0.24658	0.25054	0.25618	0.25276	0.24801
2942.99		0.24142	0.24303	0.24361	0.24354	0.24264	0.2437	0.24644	0.25056	0.25641	0.25297	0.24821
2942.35		0.24133	0.24286	0.24352	0.24349	0.24255	0.24357	0.2463	0.25055	0.25663	0.2531	0.24837
2941.7		0.24127	0.24275	0.24346	0.24348	0.24247	0.24345	0.24622	0.25052	0.25681	0.25317	0.24847
2941.06		0.2412	0.24268	0.24343	0.24347	0.24239	0.24335	0.2462	0.2505	0.25691	0.25316	0.2485
2940.42		0.24115	0.24266	0.24341	0.24347	0.24233	0.24333	0.24624	0.25049	0.25693	0.2531	0.24844
2939.78		0.24114	0.24266	0.24338	0.24346	0.24232	0.24335	0.24627	0.25048	0.25688	0.25298	0.24833
2939.13		0.24117	0.24266	0.24334	0.24342	0.24233	0.24338	0.24625	0.25044	0.25675	0.25281	0.24814
2938.49		0.24119	0.24264	0.2433	0.24336	0.24233	0.24336	0.24617	0.25036	0.25655	0.2526	0.24791
2937.85		0.24119	0.24261	0.24329	0.24332	0.24231	0.24331	0.24608	0.25026	0.25629	0.25236	0.24765
2937.2		0.2412	0.24262	0.24331	0.24332	0.2423	0.24327	0.24605	0.25017	0.25603	0.25212	0.24738
2936.56		0.24122	0.24268	0.24337	0.24337	0.24231	0.24326	0.24605	0.25011	0.25577	0.25189	0.24709
2935.92		0.24124	0.24278	0.24343	0.24344	0.24234	0.24326	0.24605	0.25005	0.25553	0.25165	0.2468
2935.28		0.24123	0.24288	0.2435	0.24348	0.2424	0.24326	0.24603	0.24997	0.2553	0.25141	0.24651
2934.63		0.24121	0.24293	0.24354	0.24347	0.24244	0.24325	0.24598	0.24984	0.25507	0.25118	0.24626
2933.99		0.2412	0.24295	0.24353	0.24343	0.24245	0.24322	0.24593	0.24968	0.25485	0.25096	0.24605
2933.35		0.24123	0.24294	0.2435	0.24342	0.24243	0.24319	0.24591	0.2495	0.25462	0.25076	0.24586
2932.7		0.24128	0.24292	0.24347	0.24344	0.24239	0.24316	0.24589	0.24932	0.2544	0.25056	0.24568
2932.06		0.24133	0.24292	0.24347	0.24347	0.24237	0.24314	0.24586	0.24914	0.25416	0.25034	0.24549
2931.42		0.24136	0.24294	0.2435	0.24346	0.24237	0.24313	0.24582	0.24898	0.25392	0.2501	0.24528
2930.78		0.24138	0.24299	0.24353	0.24344	0.2424	0.24313	0.24578	0.24887	0.25368	0.24987	0.24504
2930.13		0.24138	0.24302	0.24355	0.24341	0.24241	0.24316	0.24575	0.24879	0.25345	0.24965	0.24477
2929.49		0.24133	0.24298	0.24354	0.24339	0.24238	0.24317	0.2457	0.2487	0.25321	0.2494	0.24446
2928.85		0.24127	0.24288	0.24349	0.2434	0.24233	0.24317	0.24561	0.24859	0.25296	0.24911	0.24413
2928.2		0.24124	0.24279	0.24345	0.24345	0.24231	0.24316	0.24551	0.24848	0.25273	0.24882	0.24383
2927.56		0.24127	0.24279	0.24345	0.24353	0.24234	0.24315	0.24545	0.24842	0.25252	0.24856	0.24357
2926.92		0.24131	0.24285	0.2435	0.24358	0.24237	0.24315	0.24543	0.24836	0.25232	0.24834	0.24333
2926.28		0.24132	0.24292	0.24355	0.24358	0.24235	0.24313	0.24543	0.24827	0.25212	0.24811	0.24305
2925.63		0.24129	0.24295	0.24358	0.24353	0.24231	0.24311	0.24544	0.24814	0.25194	0.24786	0.24275
2924.99		0.24125	0.24293	0.24356	0.24348	0.24226	0.24308	0.2454	0.248	0.25177	0.24759	0.24246
2924.35		0.24117	0.24287	0.24351	0.24343	0.24223	0.24304	0.24532	0.24786	0.25158	0.24733	0.24219
2923.7		0.24108	0.24277	0.24344	0.24336	0.24221	0.24296	0.2452	0.24772	0.25137	0.2471	0.24196
2923.06		0.24098	0.24267	0.24336	0.24329	0.24219	0.24287	0.24509	0.2476	0.25115	0.24692	0.24175
2922.42		0.24088	0.24255	0.24326	0.24319	0.24214	0.24276	0.24498	0.2475	0.25092	0.24675	0.24156
2921.78		0.24075	0.24243	0.24314	0.24305	0.24203	0.24263	0.24485	0.24738	0.2507	0.24655	0.24136
2921.13		0.24062	0.24231	0.24301	0.24289	0.24187	0.24249	0.2447	0.24724	0.25049	0.24632	0.24117
2920.49		0.2405	0.24218	0.24289	0.24274	0.2417	0.24237	0.24454	0.24708	0.25032	0.24609	0.24097
2919.85		0.24039	0.24203	0.24276	0.2426	0.24152	0.24226	0.24441	0.24691	0.25014	0.24588	0.24074
2919.2		0.24025	0.24187	0.2426	0.24246	0.24134	0.24212	0.24427	0.24673	0.24993	0.24566	0.24048
2918.56		0.24007	0.24169	0.24239	0.2423	0.24115	0.24195	0.24412	0.24654	0.24968	0.24542	0.24021
2917.92		0.23987	0.24152	0.24218	0.24212	0.24097	0.24175	0.24397	0.24636	0.24941	0.24518	0.23995
2917.28		0.23969	0.24138	0.24198	0.24195	0.24081	0.24157	0.2438	0.24619	0.24917	0.24495	0.2397
2916.63		0.23953	0.24127	0.2418	0.24178	0.24066	0.24139	0.24361	0.24601	0.24897	0.24474	0.23945
2915.99		0.23941	0.24119	0.24166	0.24165	0.24052	0.24124	0.24345	0.24583	0.24881	0.24453	0.23921
2915.35		0.23932	0.2411	0.24155	0.24149	0.24036	0.24109	0.24329	0.24564	0.24865	0.24433	0.23902
2914.7		0.23919	0.24095	0.2414	0.24128	0.24015	0.24092	0.2431	0.24542	0.24844	0.24414	0.23888
2914.06		0.23901	0.24072	0.2412	0.24099	0.2399	0.24072	0.24287	0.24517	0.24818	0.24395	0.23872
2913.42		0.2388	0.24045	0.24095	0.24067	0.23964	0.2405	0.24263	0.2449	0.24788	0.24375	0.23853
2912.78		0.23857	0.24015	0.24068	0.24038	0.23941	0.24027	0.24239	0.24463	0.24759	0.24356	0.23831
2912.13		0.23831	0.23986	0.24041	0.24011	0.23918	0.24002	0.24214	0.24436	0.2473	0.24334	0.23808
2911.49		0.23801	0.23959	0.24013	0.23987	0.23893	0.23974	0.24188	0.24411	0.24704	0.24311	0.23785
2910.85		0.2377	0.23934	0.23985	0.23966	0.23868	0.23946	0.24165	0.24391	0.24684	0.24287	0.23762
2910.2		0.23742	0.23909	0.23958	0.23948	0.23842	0.2392	0.24146	0.24373	0.24667	0.24263	0.23739
2909.56		0.23716	0.23882	0.2393	0.23926	0.23813	0.23893	0.24127	0.24353	0.24648	0.2424	0.23714
2908.92		0.23691	0.23852	0.23901	0.23896	0.23782	0.23867	0.24103	0.24329	0.24624	0.24218	0.23688
2908.28		0.23665	0.23825	0.23873	0.23866	0.23754	0.23843	0.24078	0.24306	0.246	0.24199	0.23664
2907.63		0.23642	0.23802	0.23851	0.2384	0.23733	0.23824	0.24058	0.24286	0.24581	0.24185	0.23645
2906.99		0.23622	0.23783	0.23833	0.2382	0.23719	0.23809	0.24042	0.24268	0.24566	0.24173	0.23631
2906.35		0.23604	0.23766	0.23817	0.23806	0.23709	0.23797	0.24029	0.24253	0.24553	0.2416	0.23622
2905.7		0.23589	0.23751	0.23803	0.23795	0.237	0.23788	0.24018	0.2424	0.24542	0.24146	0.23617
2905.06		0.23573	0.23737	0.23787	0.23787	0.23688	0.2378	0.24009	0.2423	0.24531	0.24132	0.23612
2904.42		0.23556	0.23721	0.23771	0.23777	0.23672	0.23769	0.23996	0.24217	0.2452	0.24117	0.23604
2903.78		0.23541	0.23706	0.23756	0.23764	0.23654	0.23756	0.2398	0.24201	0.24507	0.24102	0.23593
2903.13		0.23527	0.23692	0.23744	0.23752	0.23642	0.23745	0.23964	0.24186	0.24497	0.2409	0.23582
2902.49		0.23513	0.2368	0.23733	0.23741	0.23635	0.23733	0.23951	0.24174	0.24489	0.24081	0.23573
2901.85		0.23496	0.23669	0.23723	0.23731	0.23629	0.23719	0.23941	0.24165	0.24483	0.24073	0.23565
2901.2		0.2348	0.23659	0.23717	0.23723	0.23621	0.23703	0.23933	0.2416	0.2448	0.24067	0.23558
2900.56		0.23469	0.2365	0.23713	0.23716	0.2361	0.2369	0.23926	0.24157	0.24478	0.24061	0.23548
2899.92		0.23461	0.23639	0.23708	0.23708	0.23597	0.23679	0.23916	0.24152	0.24473	0.24052	0.23536
2899.28		0.23453	0.23627	0.23699	0.23697	0.23584	0.23669	0.23905	0.24142	0.24461	0.2404	0.23521
2898.63		0.23446	0.23617	0.23689	0.23684	0.23574	0.23661	0.23896	0.24131	0.24448	0.2403	0.23506
2897.99		0.23442	0.23614	0.23681	0.23673	0.23572	0.23658	0.23894	0.24124	0.24438	0.24026	0.23496
2897.35		0.23439	0.23615	0.23677	0.23665	0.23575	0.23658	0.23893	0.24121	0.24435	0.24026	0.23489
2896.7		0.23436	0.23616	0.23675	0.23662	0.23577	0.23659	0.2389	0.24119	0.24432	0.24025	0.23485
2896.06		0.23436	0.23616	0.23673	0.23663	0.23578	0.23658	0.23886	0.24118	0.24429	0.24021	0.23483
2895.42		0.23441	0.23617	0.23673	0.23665	0.23577	0.23655	0.23884	0.24117	0.24422	0.24015	0.23483
2894.78		0.23447	0.23619	0.23673	0.23664	0.23575	0.23651	0.23884	0.24115	0.24415	0.24009	0.23482
2894.13		0.23449	0.23622	0.23674	0.23661	0.23572	0.23646	0.23883	0.24112	0.24409	0.24005	0.23481
2893.49		0.23449	0.23626	0.2368	0.23661	0.23572	0.23643	0.23882	0.24111	0.24409	0.24002	0.23478
2892.85		0.23451	0.23631	0.23689	0.23667	0.23575	0.23645	0.23883	0.24111	0.24413	0.24001	0.23475
2892.2		0.23454	0.23634	0.23697	0.23675	0.23578	0.23651	0.23883	0.24111	0.24415	0.23999	0.2347
2891.56		0.23458	0.23633	0.237	0.23681	0.23579	0.23659	0.23883	0.2411	0.24412	0.23994	0.23464
2890.92		0.23462	0.23631	0.237	0.23685	0.2358	0.23667	0.23883	0.24108	0.24403	0.23987	0.23457
2890.28		0.23464	0.23629	0.23698	0.23687	0.23583	0.23672	0.23886	0.24106	0.24393	0.2398	0.23448
2889.63		0.23462	0.23628	0.23696	0.23687	0.23586	0.23673	0.23887	0.24104	0.24383	0.23972	0.23439
2888.99		0.23457	0.23626	0.23693	0.23686	0.23589	0.23671	0.23887	0.24101	0.24374	0.23964	0.23432
2888.35		0.23452	0.23625	0.2369	0.23685	0.2359	0.2367	0.23887	0.24099	0.24367	0.23958	0.23427
2887.7		0.23448	0.23624	0.23686	0.23683	0.23591	0.2367	0.23887	0.24095	0.24361	0.23952	0.23422
2887.06		0.23447	0.23624	0.23682	0.2368	0.2359	0.23671	0.23886	0.24089	0.24355	0.23944	0.23414
2886.42		0.23449	0.23624	0.23682	0.2368	0.23588	0.23671	0.23884	0.24084	0.24351	0.23938	0.23407
2885.78		0.23453	0.23624	0.23685	0.23682	0.23586	0.2367	0.23883	0.2408	0.24349	0.23934	0.23403
2885.13		0.23455	0.23622	0.23689	0.23681	0.23581	0.23667	0.2388	0.24077	0.24349	0.23933	0.23404
2884.49		0.23451	0.23617	0.23692	0.23676	0.23575	0.23662	0.23874	0.24073	0.2435	0.23931	0.23405
2883.85		0.23443	0.23614	0.23693	0.2367	0.23569	0.23656	0.23867	0.24069	0.2435	0.2393	0.23407
2883.2		0.23438	0.23614	0.23692	0.23667	0.23566	0.23652	0.23861	0.24069	0.24351	0.23932	0.2341
2882.56		0.23436	0.23615	0.23687	0.23668	0.23566	0.23647	0.23857	0.24073	0.24354	0.23939	0.23414
2881.92		0.23435	0.23613	0.23679	0.23666	0.23562	0.23639	0.23855	0.24077	0.24358	0.23947	0.23418
2881.28		0.23429	0.23606	0.23667	0.23658	0.23553	0.23625	0.2385	0.24079	0.24365	0.23957	0.23418
2880.63		0.23414	0.23592	0.23651	0.23641	0.23538	0.23607	0.23839	0.24075	0.24371	0.23963	0.23416
2879.99		0.23394	0.23571	0.23632	0.23618	0.23517	0.23587	0.2382	0.24064	0.24374	0.23965	0.23411
2879.35		0.2337	0.23545	0.2361	0.23593	0.23492	0.23566	0.23795	0.24049	0.2437	0.23961	0.23406
2878.7		0.23346	0.23519	0.23587	0.2357	0.23468	0.23547	0.23771	0.24033	0.24363	0.23953	0.23404
2878.06		0.23322	0.23495	0.23564	0.23549	0.23445	0.23528	0.23751	0.24018	0.24355	0.23944	0.23404
2877.42		0.23298	0.23474	0.23541	0.23528	0.23423	0.23509	0.23734	0.24004	0.24348	0.23935	0.23403
2876.78		0.23277	0.23456	0.23522	0.23509	0.23402	0.23489	0.23718	0.23991	0.24342	0.23926	0.23399
2876.13		0.23261	0.2344	0.23506	0.23493	0.23384	0.23471	0.23702	0.23978	0.24336	0.23918	0.23389
2875.49		0.23248	0.23425	0.23492	0.23477	0.23367	0.23455	0.23684	0.23964	0.24329	0.23908	0.23373
2874.85		0.23235	0.23406	0.23475	0.2346	0.23352	0.2344	0.23665	0.23948	0.24318	0.23891	0.23353
2874.2		0.23219	0.23385	0.23453	0.23441	0.23336	0.23423	0.23646	0.2393	0.24302	0.23869	0.23331
2873.56		0.23202	0.23366	0.23433	0.23424	0.2332	0.23407	0.23629	0.23911	0.24282	0.23847	0.2331
2872.92		0.23184	0.23349	0.23416	0.23409	0.23308	0.2339	0.23617	0.23894	0.24258	0.23826	0.23287
2872.28		0.23168	0.23334	0.23404	0.23394	0.23299	0.23376	0.23606	0.23876	0.24233	0.23807	0.23262
2871.63		0.23154	0.23322	0.23394	0.2338	0.23291	0.23365	0.23597	0.23861	0.2421	0.23786	0.23238
2870.99		0.23142	0.23311	0.23383	0.23367	0.23281	0.23355	0.23588	0.23845	0.24188	0.23767	0.23216
2870.35		0.23129	0.23299	0.23369	0.23354	0.23267	0.23343	0.23575	0.23827	0.24166	0.23749	0.23197
2869.7		0.23114	0.23286	0.23353	0.23342	0.23251	0.23329	0.2356	0.23808	0.24143	0.23733	0.23177
2869.06		0.23099	0.23275	0.23338	0.23331	0.23239	0.23316	0.23542	0.23789	0.2412	0.23714	0.23156
2868.42		0.23086	0.23264	0.23323	0.23319	0.23226	0.23303	0.23523	0.23771	0.24098	0.23689	0.23132
2867.78		0.23073	0.23252	0.23306	0.23304	0.23209	0.23288	0.23503	0.23751	0.24077	0.23659	0.23109
2867.13		0.2306	0.23239	0.23288	0.23286	0.23189	0.23271	0.23485	0.23728	0.24055	0.23629	0.23086
2866.49		0.23048	0.23226	0.23271	0.23269	0.23171	0.23254	0.23472	0.23705	0.24034	0.23606	0.23067
2865.85		0.23037	0.23215	0.23256	0.23254	0.23157	0.23239	0.2346	0.23687	0.24013	0.2359	0.23049
2865.2		0.23023	0.23205	0.23244	0.2324	0.23143	0.23226	0.23447	0.23672	0.23993	0.23576	0.23031
2864.56		0.23007	0.23192	0.23231	0.23224	0.23129	0.23215	0.23433	0.23658	0.23975	0.23564	0.23014
2863.92		0.22992	0.23178	0.23218	0.23207	0.23116	0.23204	0.23421	0.23646	0.23961	0.23551	0.23
2863.28		0.2298	0.23163	0.23202	0.2319	0.23105	0.2319	0.2341	0.23636	0.23951	0.23538	0.2299
2862.63		0.22969	0.23147	0.23185	0.23176	0.23095	0.23174	0.23398	0.23628	0.23943	0.23525	0.22981
2861.99		0.22958	0.23133	0.23171	0.23166	0.23085	0.2316	0.23387	0.23622	0.23937	0.23517	0.22973
2861.35		0.22946	0.23122	0.23161	0.2316	0.23075	0.23149	0.23377	0.2362	0.23933	0.23513	0.22966
2860.7		0.22934	0.23111	0.23151	0.23153	0.23064	0.2314	0.2337	0.23617	0.2393	0.2351	0.22961
2860.06		0.22923	0.23099	0.2314	0.23145	0.23052	0.23131	0.23364	0.23611	0.23927	0.23506	0.22958
2859.42		0.22913	0.23089	0.23131	0.23137	0.2304	0.23124	0.2336	0.23605	0.23923	0.23504	0.22956
2858.78		0.22906	0.23082	0.23125	0.2313	0.23031	0.23122	0.23358	0.23602	0.23923	0.23503	0.22957
2858.13		0.22898	0.23078	0.23123	0.23123	0.23026	0.23121	0.23355	0.23602	0.23925	0.23503	0.22958
2857.49		0.22889	0.23073	0.23122	0.23116	0.23022	0.23117	0.23349	0.23602	0.23927	0.23501	0.22959
2856.85		0.2288	0.23067	0.23118	0.23109	0.23018	0.23112	0.23342	0.23602	0.23925	0.23498	0.22958
2856.2		0.22872	0.2306	0.23112	0.23104	0.23013	0.23104	0.23334	0.236	0.2392	0.23497	0.22955
2855.56		0.22864	0.23053	0.23105	0.23095	0.23005	0.23094	0.23324	0.23594	0.23912	0.23494	0.22949
2854.92		0.22854	0.23044	0.23097	0.23084	0.22994	0.23083	0.23312	0.23584	0.23901	0.23488	0.2294
2854.28		0.22844	0.23035	0.23089	0.23073	0.22983	0.23071	0.233	0.23573	0.23891	0.23478	0.22928
2853.63		0.22835	0.23023	0.23082	0.23063	0.22974	0.2306	0.2329	0.23561	0.23882	0.23465	0.22915
2852.99		0.22829	0.2301	0.23074	0.23053	0.22967	0.2305	0.2328	0.23549	0.23873	0.23452	0.22902
2852.35		0.22826	0.22999	0.23068	0.23045	0.22962	0.23043	0.23271	0.23536	0.23865	0.23441	0.2289
2851.7		0.22826	0.22993	0.23062	0.2304	0.2296	0.23038	0.23264	0.23524	0.23858	0.23431	0.22877
2851.06		0.22824	0.22987	0.23054	0.23037	0.22956	0.23034	0.23256	0.23509	0.2385	0.23419	0.22861
2850.42		0.22815	0.22977	0.23041	0.23032	0.22949	0.23027	0.23245	0.23489	0.23835	0.23403	0.2284
2849.78		0.22802	0.22967	0.23027	0.23025	0.22939	0.23019	0.23233	0.23466	0.23814	0.23384	0.22818
2849.13		0.22792	0.22961	0.23016	0.23019	0.22931	0.23011	0.23223	0.23446	0.2379	0.23363	0.22794
2848.49		0.22787	0.22959	0.2301	0.23015	0.22922	0.23002	0.23211	0.23429	0.23763	0.23342	0.22771
2847.85		0.22784	0.22958	0.23003	0.23007	0.22907	0.22986	0.23194	0.23412	0.23735	0.23317	0.22747
2847.2		0.22778	0.22954	0.22994	0.22991	0.22887	0.22964	0.23171	0.23393	0.23708	0.23289	0.22723
2846.56		0.22767	0.22944	0.2298	0.2297	0.22863	0.22937	0.23147	0.23373	0.23682	0.23262	0.22702
2845.92		0.22748	0.22923	0.22958	0.22944	0.22836	0.22906	0.23122	0.23349	0.23658	0.23236	0.22681
2845.28		0.22716	0.22892	0.22926	0.22913	0.22804	0.22873	0.23093	0.23323	0.23635	0.23209	0.22659
2844.63		0.2268	0.22856	0.22891	0.22883	0.22773	0.22841	0.23064	0.23295	0.23614	0.23185	0.22639
2843.99		0.22647	0.22825	0.22861	0.22857	0.22748	0.22816	0.23043	0.23273	0.23595	0.23165	0.22622
2843.35		0.22623	0.22801	0.2284	0.22836	0.2273	0.22796	0.23029	0.23255	0.23578	0.23149	0.22606
2842.7		0.22605	0.22781	0.22824	0.22817	0.22717	0.22779	0.23017	0.2324	0.2356	0.23133	0.22588
2842.06		0.22586	0.22762	0.2281	0.22799	0.22705	0.22766	0.23003	0.23225	0.23541	0.23116	0.22565
2841.42		0.22565	0.22741	0.22796	0.22782	0.22694	0.22755	0.22986	0.23211	0.23521	0.231	0.22539
2840.78		0.22542	0.22722	0.22781	0.22765	0.2268	0.22745	0.22967	0.23197	0.235	0.23085	0.22515
2840.13		0.22519	0.22704	0.22767	0.22751	0.22665	0.22734	0.22948	0.23184	0.23481	0.23068	0.22496
2839.49		0.22503	0.22691	0.22754	0.2274	0.22651	0.22722	0.22932	0.23172	0.23464	0.23052	0.22482
2838.85		0.22491	0.2268	0.22742	0.22729	0.22638	0.22709	0.22919	0.2316	0.23452	0.23036	0.22473
2838.2		0.2248	0.22667	0.22727	0.22716	0.22626	0.22695	0.22906	0.23145	0.23441	0.2302	0.22463
2837.56		0.22466	0.2265	0.22709	0.22698	0.22614	0.22679	0.22893	0.23128	0.23429	0.23005	0.22451
2836.92		0.22452	0.22634	0.22692	0.22679	0.22603	0.22666	0.22881	0.23111	0.23415	0.22991	0.22439
2836.28		0.22439	0.2262	0.22678	0.22662	0.2259	0.22654	0.2287	0.23098	0.23399	0.22978	0.22426
2835.63		0.22425	0.22608	0.22665	0.22647	0.22574	0.22643	0.2286	0.23086	0.23383	0.22966	0.2241
2834.99		0.22409	0.22595	0.22653	0.22634	0.22555	0.22631	0.2285	0.23074	0.23368	0.22954	0.22389
2834.35		0.22392	0.22582	0.22642	0.22625	0.22538	0.2262	0.2284	0.23062	0.23354	0.22943	0.22367
2833.7		0.22376	0.22566	0.2263	0.22617	0.22525	0.22608	0.22828	0.23048	0.23339	0.2293	0.22346
2833.06		0.22359	0.22547	0.22616	0.22606	0.22513	0.22595	0.22812	0.23032	0.23321	0.22912	0.22325
2832.42		0.22343	0.2253	0.226	0.22591	0.22502	0.2258	0.22794	0.23015	0.23301	0.22891	0.22308
2831.78		0.22332	0.22518	0.22586	0.22576	0.22493	0.22567	0.22779	0.23001	0.23284	0.22871	0.22294
2831.13		0.22324	0.22509	0.22573	0.22561	0.22485	0.22556	0.22765	0.22989	0.23269	0.22853	0.22283
2830.49		0.22315	0.22499	0.22559	0.22544	0.22473	0.22545	0.22749	0.22975	0.23253	0.22836	0.22272
2829.85		0.22307	0.22488	0.22547	0.22528	0.22459	0.22533	0.22731	0.22961	0.23236	0.2282	0.22256
2829.2		0.22301	0.2248	0.22539	0.22517	0.22447	0.22522	0.22717	0.22949	0.23221	0.22806	0.2224
2828.56		0.22295	0.22477	0.22535	0.22514	0.22438	0.22512	0.22708	0.22941	0.23209	0.22795	0.22225
2827.92		0.22288	0.22474	0.2253	0.22514	0.2243	0.22504	0.22702	0.22931	0.23198	0.22786	0.22212
2827.28		0.22283	0.22473	0.22523	0.22514	0.22423	0.22497	0.22696	0.22921	0.23188	0.22778	0.22201
2826.63		0.2228	0.2247	0.22516	0.22511	0.22417	0.22491	0.2269	0.22913	0.23177	0.22769	0.22191
2825.99		0.22278	0.22464	0.22512	0.22506	0.22412	0.22482	0.22683	0.22905	0.23164	0.22757	0.22181
2825.35		0.22274	0.22456	0.22509	0.225	0.22406	0.2247	0.22675	0.22897	0.2315	0.22743	0.22168
2824.7		0.22266	0.22448	0.22507	0.22495	0.22399	0.22456	0.22666	0.22886	0.23135	0.22727	0.22154
2824.06		0.22259	0.22442	0.22504	0.22491	0.22391	0.22447	0.2266	0.22874	0.23123	0.22712	0.22143
2823.42		0.22254	0.22437	0.225	0.2249	0.22384	0.22442	0.22655	0.22862	0.23113	0.22698	0.22133
2822.78		0.22254	0.22433	0.22496	0.2249	0.22382	0.22441	0.22653	0.22852	0.23101	0.22684	0.22123
2822.13		0.22255	0.2243	0.22493	0.22493	0.22384	0.22442	0.22651	0.22843	0.23088	0.22672	0.22112
2821.49		0.22253	0.22428	0.2249	0.22495	0.22386	0.22441	0.22649	0.22833	0.23074	0.2266	0.22099
2820.85		0.22248	0.22424	0.22484	0.22493	0.22385	0.22434	0.22644	0.22824	0.23061	0.22649	0.22084
2820.2		0.22242	0.22419	0.22474	0.22485	0.2238	0.22425	0.22635	0.22816	0.2305	0.22637	0.2207
2819.56		0.22235	0.22411	0.22463	0.22473	0.22371	0.22419	0.22628	0.22811	0.23043	0.22626	0.22056
2818.92		0.22226	0.224	0.22451	0.2246	0.2236	0.22415	0.22621	0.22805	0.23036	0.22616	0.22041
2818.28		0.22213	0.22384	0.22439	0.22447	0.22347	0.22412	0.22614	0.22797	0.23027	0.22604	0.22027
2817.63		0.22195	0.22365	0.22424	0.22432	0.22333	0.22406	0.22604	0.22789	0.23015	0.22593	0.22014
2816.99		0.22175	0.22347	0.2241	0.22416	0.22318	0.22393	0.22594	0.22782	0.23002	0.22581	0.22004
2816.35		0.22155	0.22332	0.22397	0.22397	0.22302	0.22377	0.22584	0.22775	0.2299	0.2257	0.21998
2815.7		0.22136	0.2232	0.22386	0.22379	0.22287	0.2236	0.22575	0.22767	0.22978	0.2256	0.21993
2815.06		0.22119	0.2231	0.22374	0.22361	0.22273	0.22344	0.22564	0.22757	0.22967	0.22551	0.21984
2814.42		0.22104	0.22299	0.22359	0.22345	0.2226	0.2233	0.22551	0.22744	0.22958	0.22542	0.21974
2813.78		0.22091	0.22286	0.22341	0.2233	0.22249	0.22316	0.22535	0.2273	0.2295	0.22531	0.21962
2813.13		0.22078	0.22271	0.22322	0.22319	0.2224	0.22303	0.2252	0.22716	0.22942	0.22518	0.2195
2812.49		0.22066	0.22256	0.22308	0.22311	0.22233	0.2229	0.22508	0.22705	0.22934	0.22503	0.2194
2811.85		0.22053	0.22243	0.22298	0.22305	0.22224	0.2228	0.22497	0.22695	0.22925	0.22489	0.21929
2811.2		0.22041	0.2223	0.2229	0.22295	0.22211	0.22273	0.22484	0.22684	0.22915	0.22476	0.21918
2810.56		0.22029	0.22219	0.22283	0.22284	0.22197	0.22269	0.22471	0.22672	0.22904	0.22466	0.21907
2809.92		0.22022	0.22212	0.22277	0.22273	0.22189	0.22265	0.22462	0.22663	0.22894	0.22457	0.21898
2809.28		0.22019	0.22209	0.22273	0.22266	0.22185	0.22261	0.22458	0.22657	0.22885	0.2245	0.21891
2808.63		0.22018	0.22208	0.22268	0.2226	0.22183	0.22254	0.22457	0.22652	0.22876	0.22443	0.21884
2807.99		0.22016	0.22206	0.22261	0.22254	0.22179	0.22248	0.22454	0.22646	0.22864	0.22436	0.21872
2807.35		0.22012	0.22201	0.22254	0.22248	0.22171	0.22244	0.22447	0.22636	0.22851	0.22427	0.21856
2806.7		0.22005	0.22191	0.22243	0.22238	0.22162	0.22237	0.22436	0.22624	0.22836	0.22413	0.21837
2806.06		0.21995	0.22177	0.2223	0.22225	0.22149	0.22225	0.22422	0.22609	0.22819	0.22397	0.21818
2805.42		0.21982	0.22164	0.22214	0.22213	0.22134	0.2221	0.22408	0.22595	0.22804	0.22383	0.21802
2804.78		0.21969	0.22151	0.222	0.22203	0.22119	0.22197	0.22396	0.22585	0.22792	0.22372	0.21789
2804.13		0.21958	0.22139	0.22189	0.22195	0.22106	0.22186	0.22384	0.22578	0.22783	0.22364	0.21779
2803.49		0.21948	0.22128	0.2218	0.22188	0.22096	0.22177	0.22374	0.22573	0.22778	0.22356	0.2177
2802.85		0.21937	0.22119	0.22174	0.22177	0.22088	0.22167	0.22367	0.22566	0.22774	0.22346	0.21762
2802.2		0.21925	0.22111	0.22165	0.22162	0.22079	0.22154	0.2236	0.22557	0.22767	0.22335	0.21757
2801.56		0.21912	0.22102	0.22152	0.22143	0.22065	0.22137	0.22351	0.22545	0.22756	0.22321	0.21752
2800.92		0.219	0.22091	0.22136	0.22124	0.2205	0.2212	0.22339	0.22533	0.22742	0.22307	0.21746
2800.28		0.21889	0.2208	0.22122	0.22107	0.22036	0.22107	0.22325	0.22522	0.22729	0.22295	0.21737
2799.63		0.21882	0.22068	0.22112	0.22096	0.22025	0.22098	0.22312	0.22511	0.22717	0.22285	0.21727
2798.99		0.21875	0.22057	0.22105	0.22088	0.22016	0.2209	0.22301	0.22499	0.22709	0.22277	0.21719
2798.35		0.21867	0.22048	0.221	0.22083	0.22007	0.22082	0.22294	0.22488	0.22702	0.2227	0.21712
2797.7		0.2186	0.22042	0.22097	0.22079	0.22001	0.22074	0.2229	0.2248	0.22696	0.22263	0.21705
2797.06		0.21851	0.22039	0.22092	0.22073	0.21993	0.22066	0.22287	0.22474	0.22689	0.22257	0.21695
2796.42		0.21842	0.22033	0.22083	0.22063	0.21983	0.22055	0.22278	0.22466	0.22679	0.22251	0.21683
2795.78		0.21833	0.22025	0.2207	0.22054	0.21971	0.22043	0.22266	0.22455	0.22668	0.22244	0.2167
2795.13		0.21828	0.22016	0.22058	0.22047	0.21961	0.22034	0.22254	0.22443	0.2266	0.22237	0.21658
2794.49		0.21824	0.22006	0.22049	0.22042	0.21953	0.22028	0.22245	0.22434	0.22655	0.22227	0.21648
2793.85		0.21821	0.21997	0.22043	0.22035	0.21946	0.22024	0.22239	0.22426	0.2265	0.22216	0.21639
2793.2		0.21818	0.21989	0.22039	0.22026	0.21939	0.22019	0.22234	0.22421	0.22644	0.22207	0.21631
2792.56		0.21815	0.21981	0.22034	0.22018	0.21933	0.22015	0.22228	0.22417	0.22638	0.222	0.21623
2791.92		0.21807	0.21971	0.22025	0.22009	0.21925	0.22009	0.22216	0.22412	0.22629	0.22193	0.21615
2791.28		0.21795	0.21957	0.2201	0.21996	0.21915	0.21998	0.22199	0.22404	0.22617	0.22183	0.21606
2790.63		0.21779	0.21942	0.21994	0.21981	0.21903	0.21984	0.22181	0.22395	0.22603	0.22171	0.21594
2789.99		0.21766	0.21929	0.21981	0.21969	0.21894	0.21969	0.22167	0.22385	0.22589	0.22157	0.21581
2789.35		0.21757	0.2192	0.21972	0.2196	0.21886	0.21956	0.22158	0.22375	0.22577	0.22145	0.21568
2788.7		0.2175	0.21915	0.21965	0.21954	0.21878	0.21945	0.22154	0.22363	0.22566	0.22136	0.21557
2788.06		0.21742	0.21912	0.21959	0.21948	0.2187	0.21938	0.22151	0.22352	0.22555	0.2213	0.21548
2787.42		0.21734	0.21907	0.21953	0.21942	0.21861	0.2193	0.22148	0.22343	0.22546	0.22126	0.2154
2786.78		0.21724	0.21898	0.21944	0.21934	0.21851	0.21921	0.22142	0.22333	0.22536	0.2212	0.21533
2786.13		0.21713	0.21886	0.21934	0.21924	0.21841	0.21909	0.22134	0.22324	0.22526	0.2211	0.21523
2785.49		0.21701	0.21875	0.21924	0.21914	0.21832	0.21899	0.22124	0.22316	0.22518	0.221	0.21513
2784.85		0.21692	0.21866	0.21916	0.21905	0.21824	0.21893	0.22113	0.22309	0.22514	0.22092	0.21504
2784.2		0.21683	0.21859	0.21909	0.21895	0.21816	0.21888	0.22102	0.22302	0.2251	0.22086	0.21497
2783.56		0.21674	0.21852	0.21901	0.21886	0.21807	0.21884	0.22092	0.22295	0.22506	0.22081	0.21493
2782.92		0.21667	0.21844	0.21893	0.21879	0.218	0.21879	0.22084	0.22288	0.22501	0.22075	0.21493
2782.28		0.21661	0.21835	0.21884	0.21872	0.21795	0.21872	0.22077	0.2228	0.22495	0.22068	0.21492
2781.63		0.21652	0.21824	0.21874	0.21863	0.21789	0.21863	0.22069	0.22268	0.22486	0.2206	0.21486
2780.99		0.21642	0.21814	0.21862	0.21851	0.21781	0.21852	0.22062	0.22256	0.22475	0.22052	0.21477
2780.35		0.21632	0.21806	0.21853	0.21841	0.21771	0.21842	0.22055	0.22247	0.22464	0.22045	0.21467
2779.7		0.21623	0.21799	0.21847	0.21832	0.21761	0.21835	0.22049	0.22241	0.22455	0.22037	0.2146
2779.06		0.21616	0.21789	0.21841	0.21822	0.21751	0.2183	0.22041	0.22237	0.22446	0.22029	0.21453
2778.42		0.21609	0.21777	0.21834	0.21813	0.21742	0.21825	0.22033	0.22232	0.22438	0.22021	0.21446
2777.78		0.21602	0.21767	0.21826	0.21803	0.21734	0.21818	0.22025	0.22227	0.22432	0.22012	0.21437
2777.13		0.21594	0.21759	0.21818	0.21794	0.21725	0.21807	0.22016	0.2222	0.22426	0.22005	0.21427
2776.49		0.21586	0.21752	0.2181	0.21787	0.21717	0.21795	0.22008	0.22213	0.22419	0.21997	0.21416
2775.85		0.21578	0.21744	0.21803	0.21785	0.21712	0.21787	0.22002	0.22208	0.22411	0.21991	0.21407
2775.2		0.21572	0.21736	0.21798	0.21785	0.2171	0.21784	0.21998	0.22204	0.22401	0.21986	0.21401
2774.56		0.21566	0.21729	0.21793	0.21785	0.21708	0.21782	0.21992	0.22197	0.22389	0.2198	0.21395
2773.92		0.2156	0.21724	0.21787	0.21782	0.21704	0.21778	0.21983	0.22187	0.22377	0.2197	0.21388
2773.28		0.21554	0.21723	0.21783	0.21777	0.21697	0.2177	0.21971	0.22176	0.22368	0.21959	0.21381
2772.63		0.21551	0.21724	0.21781	0.21773	0.2169	0.21764	0.21962	0.22169	0.22367	0.2195	0.21374
2771.99		0.21549	0.21723	0.21779	0.21767	0.21683	0.21757	0.21955	0.22163	0.22368	0.21943	0.21368
2771.35		0.21545	0.21716	0.21773	0.21757	0.21673	0.2175	0.21948	0.22155	0.22366	0.21935	0.21359
2770.7		0.21536	0.21704	0.21763	0.21745	0.21662	0.2174	0.21939	0.22146	0.2236	0.21926	0.21348
2770.06		0.21525	0.21692	0.21752	0.21734	0.21652	0.21731	0.21931	0.22134	0.22352	0.21918	0.21336
2769.42		0.21514	0.21682	0.21741	0.21727	0.21645	0.21723	0.21926	0.22124	0.22345	0.21911	0.21326
2768.78		0.21506	0.21676	0.21732	0.21723	0.21642	0.21716	0.21923	0.22116	0.2234	0.21906	0.21318
2768.13		0.21501	0.21675	0.21726	0.21721	0.21641	0.21711	0.21922	0.22111	0.22335	0.21901	0.21314
2767.49		0.21495	0.21673	0.21721	0.21717	0.21637	0.21706	0.21919	0.22108	0.22328	0.21897	0.2131
2766.85		0.21488	0.2167	0.21715	0.21711	0.21631	0.21699	0.21911	0.22104	0.22318	0.21891	0.21304
2766.2		0.2148	0.21665	0.21707	0.21705	0.21622	0.21692	0.21901	0.22099	0.22308	0.21884	0.21297
2765.56		0.21473	0.21662	0.217	0.21698	0.21614	0.21686	0.21892	0.22092	0.22301	0.21877	0.2129
2764.92		0.21468	0.21659	0.21693	0.21692	0.21608	0.21682	0.21886	0.22083	0.22298	0.2187	0.21283
2764.28		0.21464	0.21654	0.21686	0.21683	0.21603	0.21677	0.21879	0.22071	0.22295	0.21863	0.21274
2763.63		0.21459	0.21645	0.21681	0.21674	0.21595	0.21669	0.21871	0.2206	0.22291	0.21856	0.21265
2762.99		0.21454	0.21636	0.21677	0.21665	0.21585	0.21662	0.21866	0.22054	0.22286	0.21848	0.21258
2762.35		0.21446	0.21627	0.21673	0.21656	0.21575	0.21654	0.21863	0.22051	0.22279	0.21839	0.21253
2761.7		0.21437	0.21619	0.21668	0.21647	0.21567	0.21648	0.21861	0.22047	0.22271	0.21829	0.21248
2761.06		0.21427	0.21612	0.21661	0.2164	0.2156	0.21641	0.21858	0.2204	0.22262	0.2182	0.21241
2760.42		0.2142	0.21605	0.21654	0.21635	0.21555	0.21635	0.21851	0.2203	0.22254	0.21815	0.21234
2759.78		0.21414	0.21596	0.21647	0.21631	0.21549	0.21631	0.21841	0.22022	0.22245	0.21811	0.21229
2759.13		0.2141	0.21587	0.21641	0.21628	0.21544	0.21626	0.2183	0.22016	0.22235	0.21808	0.21225
2758.49		0.21408	0.2158	0.21637	0.21626	0.21539	0.21621	0.21823	0.22013	0.22227	0.21805	0.21221
2757.85		0.21405	0.21577	0.21635	0.21625	0.21535	0.21614	0.21818	0.22011	0.2222	0.21798	0.21218
2757.2		0.214	0.21574	0.21631	0.21621	0.21531	0.21605	0.21813	0.22007	0.22213	0.2179	0.21212
2756.56		0.21391	0.2157	0.21623	0.21614	0.21526	0.21597	0.21807	0.22001	0.22205	0.2178	0.21203
2755.92		0.21383	0.21566	0.21614	0.21607	0.21521	0.21592	0.21801	0.21995	0.22197	0.21772	0.21191
2755.28		0.21377	0.21562	0.21605	0.216	0.21518	0.21589	0.21794	0.21991	0.2219	0.21765	0.2118
2754.63		0.21374	0.21558	0.216	0.21593	0.21513	0.21588	0.21789	0.21988	0.22187	0.21759	0.21173
2753.99		0.2137	0.21552	0.21598	0.21586	0.21507	0.21586	0.21784	0.21985	0.22185	0.21751	0.21168
2753.35		0.21364	0.21543	0.21596	0.2158	0.21499	0.21582	0.21781	0.21982	0.22184	0.21743	0.21163
2752.7		0.21356	0.21533	0.21592	0.21574	0.21492	0.21575	0.21777	0.21977	0.22181	0.21735	0.21156
2752.06		0.21348	0.21523	0.21586	0.21568	0.21484	0.21566	0.21772	0.21971	0.22175	0.21729	0.21145
2751.42		0.21342	0.21515	0.21578	0.21562	0.21475	0.21557	0.21764	0.21963	0.22167	0.21725	0.21134
2750.78		0.21336	0.21508	0.21569	0.21557	0.21465	0.21549	0.21755	0.21953	0.22158	0.21721	0.21125
2750.13		0.21328	0.21501	0.21559	0.21551	0.21454	0.2154	0.21745	0.21942	0.22146	0.21716	0.21118
2749.49		0.21319	0.21494	0.21548	0.21543	0.21444	0.21529	0.21735	0.21931	0.22135	0.2171	0.21115
2748.85		0.2131	0.21487	0.21537	0.21532	0.21435	0.21519	0.21727	0.21922	0.22127	0.21703	0.21113
2748.2		0.21304	0.2148	0.21528	0.21522	0.21427	0.21511	0.21719	0.21914	0.22124	0.21695	0.21111
2747.56		0.21297	0.21474	0.2152	0.21511	0.21419	0.21503	0.2171	0.21905	0.22123	0.21687	0.21107
2746.92		0.21286	0.21464	0.21513	0.21501	0.2141	0.21494	0.21698	0.21897	0.22119	0.21679	0.21099
2746.28		0.21272	0.21451	0.21504	0.2149	0.21401	0.21482	0.21685	0.21888	0.22109	0.21672	0.21088
2745.63		0.21258	0.21435	0.21494	0.21476	0.2139	0.21468	0.21671	0.2188	0.22094	0.21665	0.21075
2744.99		0.21246	0.2142	0.21483	0.2146	0.21379	0.21454	0.21658	0.21873	0.22079	0.21655	0.21066
2744.35		0.21238	0.2141	0.21473	0.21446	0.21369	0.21444	0.21647	0.21868	0.22069	0.21646	0.21061
2743.7		0.21232	0.21405	0.21464	0.21438	0.21363	0.21438	0.21641	0.21864	0.22067	0.21641	0.2106
2743.06		0.21227	0.21401	0.21456	0.21435	0.21359	0.21435	0.21636	0.21859	0.22069	0.21638	0.2106
2742.42		0.21221	0.21393	0.21445	0.21431	0.21355	0.2143	0.2163	0.21852	0.2207	0.21636	0.21058
2741.78		0.21214	0.21383	0.21434	0.21424	0.21348	0.21423	0.21623	0.21843	0.22068	0.21631	0.21052
2741.13		0.21207	0.21372	0.21422	0.21415	0.21339	0.21415	0.21615	0.21835	0.22064	0.21624	0.21042
2740.49		0.21199	0.21362	0.21412	0.21405	0.21326	0.21406	0.21607	0.21826	0.22056	0.21616	0.2103
2739.85		0.21189	0.21354	0.21404	0.21393	0.21313	0.21395	0.21599	0.21816	0.22045	0.21608	0.21019
2739.2		0.21181	0.21349	0.21399	0.21384	0.21304	0.21386	0.21592	0.21804	0.22034	0.216	0.21011
2738.56		0.21174	0.21346	0.21397	0.21378	0.213	0.2138	0.21585	0.21792	0.22025	0.21592	0.21004
2737.92		0.21167	0.21343	0.21393	0.21373	0.21297	0.21375	0.21577	0.21782	0.22018	0.21585	0.20998
2737.28		0.21158	0.21339	0.21387	0.21369	0.21291	0.21368	0.21568	0.21773	0.22011	0.2158	0.20992
2736.63		0.21147	0.21334	0.21379	0.21362	0.21284	0.21361	0.2156	0.21766	0.22003	0.21576	0.20986
2735.99		0.21136	0.21328	0.21372	0.21355	0.21277	0.21354	0.21555	0.21761	0.21993	0.21573	0.20979
2735.35		0.21128	0.21321	0.21365	0.21348	0.2127	0.21349	0.21551	0.21755	0.21985	0.21567	0.20971
2734.7		0.21122	0.21315	0.21357	0.21343	0.21265	0.21345	0.21547	0.21749	0.21977	0.21557	0.20964
2734.06		0.21119	0.21309	0.21349	0.21339	0.21261	0.21342	0.21544	0.21741	0.2197	0.21547	0.20958
2733.42		0.21118	0.21303	0.21341	0.21335	0.21257	0.21338	0.2154	0.21733	0.21963	0.21537	0.20951
2732.78		0.21114	0.21297	0.21333	0.21329	0.2125	0.21331	0.21533	0.21725	0.21953	0.21527	0.20942
2732.13		0.21107	0.2129	0.21324	0.21323	0.2124	0.21321	0.21525	0.21718	0.21942	0.21516	0.20931
2731.49		0.21099	0.21285	0.21315	0.21316	0.21228	0.21311	0.21515	0.21715	0.21932	0.21508	0.20921
2730.85		0.21094	0.2128	0.21308	0.21311	0.21217	0.21302	0.21506	0.21714	0.21924	0.215	0.20914
2730.2		0.21092	0.21274	0.21302	0.21304	0.21209	0.21295	0.21497	0.21711	0.21917	0.21493	0.2091
2729.56		0.2109	0.21268	0.21297	0.21297	0.21205	0.2129	0.2149	0.21706	0.21912	0.21486	0.20907
2728.92		0.21089	0.21264	0.21293	0.21292	0.21205	0.21287	0.21487	0.217	0.21911	0.21482	0.20904
2728.28		0.21086	0.21259	0.21291	0.21288	0.21205	0.21284	0.21487	0.21694	0.21909	0.21478	0.20901
2727.63		0.21079	0.21251	0.21289	0.21281	0.21201	0.21277	0.21485	0.21687	0.21904	0.21474	0.20896
2726.99		0.21068	0.21239	0.21286	0.21268	0.21192	0.21266	0.21479	0.21679	0.21894	0.21466	0.20891
2726.35		0.21056	0.21226	0.2128	0.21253	0.2118	0.21254	0.21469	0.2167	0.21883	0.21457	0.20883
2725.7		0.21042	0.21212	0.21271	0.2124	0.21168	0.21243	0.21457	0.2166	0.21872	0.21447	0.20874
2725.06		0.21028	0.21198	0.21256	0.21231	0.21157	0.21234	0.21444	0.21648	0.21862	0.21438	0.20864
2724.42		0.21016	0.21187	0.21241	0.21224	0.21149	0.21226	0.21432	0.21636	0.21854	0.21429	0.20855
2723.78		0.21007	0.21179	0.21228	0.21219	0.21143	0.2122	0.21423	0.21625	0.21848	0.21423	0.20848
2723.13		0.20998	0.21174	0.21219	0.21214	0.21137	0.21214	0.21416	0.21615	0.21844	0.21417	0.20843
2722.49		0.20989	0.21169	0.2121	0.21208	0.21128	0.21206	0.21408	0.21608	0.21841	0.21413	0.20837
2721.85		0.20983	0.21163	0.21201	0.21203	0.21119	0.21198	0.214	0.21603	0.21838	0.21408	0.20831
2721.2		0.20978	0.21155	0.21192	0.21195	0.21111	0.21191	0.21391	0.21598	0.21833	0.21402	0.20823
2720.56		0.20974	0.21146	0.21183	0.21184	0.21103	0.21185	0.21381	0.21591	0.21824	0.21394	0.20811
2719.92		0.20968	0.21138	0.21175	0.21172	0.21094	0.21177	0.21372	0.21583	0.21812	0.21383	0.20799
2719.28		0.20963	0.21133	0.21172	0.21162	0.21088	0.2117	0.21369	0.21577	0.21802	0.21374	0.20791
2718.63		0.2096	0.21131	0.21172	0.21158	0.21086	0.21165	0.21371	0.21575	0.21797	0.21368	0.2079
2717.99		0.20957	0.21131	0.21172	0.2116	0.21086	0.21161	0.21374	0.21575	0.21795	0.21366	0.20792
2717.35		0.20955	0.21133	0.21172	0.21163	0.21084	0.21157	0.21373	0.21574	0.21793	0.21363	0.2079
2716.7		0.20953	0.21136	0.21169	0.21166	0.21081	0.21153	0.21367	0.2157	0.21788	0.21357	0.20784
2716.06		0.20952	0.21138	0.21166	0.21166	0.21079	0.21148	0.21357	0.21565	0.21779	0.21347	0.20774
2715.42		0.20952	0.21138	0.21163	0.21165	0.21077	0.21143	0.21347	0.21557	0.21768	0.21334	0.20762
[truncated: 2,823 more rows]

## Sheet: Fig. 4b
		before light irrad.	after 3 min of irrad.	after 15 min of irrad.	after 30 min of irrad.	before light irrad.
Wavenumbers		Abs._7K	Abs._7K	Abs._7K	Abs._7K	Abs._295K
3999.2		0.31819	0.32895	0.32947	0.2464	0.32352
3998.56		0.31846	0.32923	0.32975	0.24744	0.32345
3997.91		0.31855	0.32947	0.33006	0.24856	0.32343
3997.27		0.31845	0.32948	0.33029	0.24979	0.32334
3996.63		0.31833	0.32928	0.33043	0.25103	0.32317
3995.99		0.31834	0.32907	0.33054	0.25219	0.32297
3995.34		0.31845	0.329	0.33067	0.25325	0.32275
3994.7		0.31853	0.32904	0.33074	0.25427	0.32245
3994.06		0.31863	0.32918	0.3307	0.25536	0.32205
3993.41		0.31886	0.32935	0.33058	0.25665	0.32166
3992.77		0.3192	0.32944	0.33045	0.25833	0.32141
3992.13		0.31948	0.32943	0.33042	0.26052	0.32132
3991.49		0.31961	0.32943	0.33058	0.26311	0.32135
3990.84		0.31964	0.32956	0.3309	0.26577	0.32144
3990.2		0.31965	0.32974	0.33121	0.26823	0.32152
3989.56		0.3197	0.32989	0.33137	0.27056	0.32148
3988.91		0.31987	0.33005	0.33143	0.27288	0.32135
3988.27		0.32013	0.33032	0.33146	0.27504	0.32123
3987.63		0.32034	0.33065	0.33145	0.27663	0.32115
3986.99		0.3204	0.33088	0.33136	0.27756	0.32105
3986.34		0.32036	0.33099	0.33126	0.27826	0.32092
3985.7		0.32029	0.331	0.33126	0.27928	0.32084
3985.06		0.32016	0.33094	0.33132	0.28077	0.32085
3984.41		0.31995	0.33086	0.33136	0.28251	0.32083
3983.77		0.3198	0.33087	0.33139	0.28421	0.32068
3983.13		0.31983	0.331	0.33143	0.28569	0.32042
3982.49		0.31999	0.33109	0.33144	0.28687	0.32017
3981.84		0.32019	0.33105	0.33139	0.28774	0.32002
3981.2		0.32045	0.331	0.33136	0.28839	0.31994
3980.56		0.32072	0.33103	0.33138	0.28902	0.31983
3979.91		0.32084	0.33109	0.33141	0.28978	0.31963
3979.27		0.32071	0.33107	0.33142	0.29069	0.31937
3978.63		0.32046	0.331	0.33147	0.2917	0.31919
3977.99		0.32025	0.33098	0.33165	0.29279	0.31916
3977.34		0.32014	0.33106	0.33188	0.29396	0.31929
3976.7		0.32014	0.33119	0.33206	0.29524	0.31952
3976.06		0.32027	0.33138	0.33213	0.29664	0.31974
3975.41		0.32051	0.33157	0.3321		0.31981
3974.77		0.3207	0.33168	0.33196		0.31966
3974.13		0.32072	0.33167	0.33179		0.31935
3973.49		0.32062	0.33159	0.33173		0.319
3972.84		0.32052	0.3315	0.33182		0.31874
3972.2		0.32048	0.3314	0.33198		0.31857
3971.56		0.32054	0.33128	0.33214		0.31847
3970.91		0.3207	0.3312	0.33225		0.31837
3970.27		0.32085	0.33112	0.33228		0.31825
3969.63		0.32087	0.33101	0.33219		0.31809
3968.99		0.32078	0.3309	0.33203		0.31793
3968.34		0.32071	0.3309	0.33191		0.3178
3967.7		0.32069	0.33098	0.33185		0.31771
3967.06		0.32067	0.331	0.33181		0.31758
3966.41		0.32065	0.33095	0.33181		0.31739
3965.77		0.3207	0.33098	0.3319		0.31723
3965.13		0.3208	0.33118	0.33202		0.31714
3964.49		0.32084	0.33141	0.33205		0.3171
3963.84		0.32082	0.33153	0.33201		0.317
3963.2		0.3208	0.33153	0.33199		0.31685
3962.56		0.32079	0.33149	0.33201		0.31671
3961.91		0.32074	0.33146	0.33201		0.31658
3961.27		0.32064	0.33144	0.33194		0.31647
3960.63		0.32054	0.33141	0.3318		0.31633
3959.99		0.32047	0.33131	0.33162		0.31614
3959.34		0.32042	0.3311	0.33143		0.31591
3958.7		0.32044	0.3309	0.33134		0.31572
3958.06		0.32057	0.33084	0.33144		0.31563
3957.41		0.32072	0.33091	0.33164		0.31561
3956.77		0.32078	0.33097	0.33177		0.31562
3956.13		0.32076	0.33094	0.33178		0.31564
3955.49		0.32071	0.33084	0.33177		0.31565
3954.84		0.32063	0.33073	0.33177		0.31562
3954.2		0.32045	0.33065	0.33173		0.31549
3953.56		0.32024	0.33065	0.33166		0.31529
3952.91		0.32012	0.3307	0.33159		0.31504
3952.27		0.32009	0.33078	0.33153		0.3148
3951.63		0.32008	0.33081	0.33144		0.3146
3950.99		0.32009	0.3308	0.33135		0.31443
3950.34		0.32011	0.33078	0.33131		0.3143
3949.7		0.3201	0.33072	0.33128		0.31419
3949.06		0.32008	0.33066	0.33123		0.3141
3948.41		0.3201	0.3306	0.33118		0.31405
3947.77		0.32014	0.33057	0.33119		0.31401
3947.13		0.32015	0.33052	0.33121		0.31394
3946.49		0.32006	0.33048	0.33123		0.31387
3945.84		0.31997	0.3305	0.33125		0.3138
3945.2		0.31992	0.33054	0.33126		0.31373
3944.56		0.31986	0.33049	0.33118		0.31364
3943.91		0.31978	0.33032	0.331		0.31352
3943.27		0.31972	0.33014	0.33082		0.31344
3942.63		0.3197	0.33004	0.33075		0.31336
3941.99		0.31966	0.33	0.33078		0.31328
3941.34		0.31958	0.33	0.33081		0.31316
3940.7		0.31956	0.33006	0.3308		0.31304
3940.06		0.31962	0.33016	0.33073		0.31293
3939.41		0.3197	0.33025	0.33062		0.3128
3938.77		0.3197	0.3303	0.33051		0.31267
3938.13		0.31963	0.33033	0.33047		0.31256
3937.49		0.31951	0.33032	0.33049		0.31248
3936.84		0.31937	0.33023	0.33051		0.31239
3936.2		0.31926	0.33007	0.33047		0.31228
3935.56		0.31923	0.32991	0.33041		0.31218
3934.91		0.31928	0.32983	0.3304		0.31214
3934.27		0.31934	0.32983	0.33045		0.31218
3933.63		0.31937	0.32987	0.33053		0.31224
3932.99		0.31936	0.32989	0.33058		0.31223
3932.34		0.31929	0.32982	0.33053		0.3121
3931.7		0.31912	0.32967	0.33033		0.31192
3931.06		0.31894	0.3295	0.33009		0.31179
3930.41		0.31882	0.32943	0.32989		0.31172
3929.77		0.31877	0.32945	0.32976		0.31161
3929.13		0.31877	0.32948	0.32969		0.31139
3928.49		0.31878	0.32949	0.32964		0.31114
3927.84		0.31882	0.32949	0.32965		0.31094
3927.2		0.31885	0.3295	0.3297		0.31083
3926.56		0.31884	0.32945	0.32978		0.31076
3925.91		0.3188	0.32935	0.32984		0.3107
3925.27		0.31875	0.32926	0.32989		0.31065
3924.63		0.31873	0.32924	0.32989		0.31062
3923.99		0.31871	0.32926	0.32982		0.31063
3923.34		0.3187	0.32923	0.3297		0.31064
3922.7		0.3187	0.32915	0.3296		0.31062
3922.06		0.31867	0.32905	0.32957		0.31057
3921.41		0.31863	0.32898	0.3296		0.31054
3920.77		0.3186	0.32895	0.32962		0.31054
3920.13		0.31857	0.32891	0.32959		0.31052
3919.49		0.31851	0.32879	0.32949		0.31048
3918.84		0.3184	0.32862	0.32937		0.31048
3918.2		0.3183	0.32849	0.32926		0.31054
3917.56		0.31823	0.32842	0.32916		0.31056
3916.91		0.31819	0.32838	0.32906		0.31044
3916.27		0.31813	0.3283	0.32896		0.31017
3915.63		0.31806	0.32823	0.32889		0.3099
3914.99		0.31802	0.32819	0.32886		0.30971
3914.34		0.31798	0.32818	0.32881		0.30961
3913.7		0.31794	0.32814	0.32873		0.30949
3913.06		0.31786	0.3281	0.32862		0.30932
3912.41		0.31775	0.32807	0.3285		0.30912
3911.77		0.3176	0.32806	0.32842		0.30893
3911.13		0.31743	0.32806	0.3284		0.30883
3910.49		0.31732	0.32806	0.32845		0.30883
3909.84		0.31728	0.32802	0.32854		0.30889
3909.2		0.3173	0.32796	0.32861		0.30892
3908.56		0.31732	0.32786	0.32859		0.30892
3907.91		0.31733	0.32778	0.32848		0.30891
3907.27		0.31733	0.32773	0.32834		0.30892
3906.63		0.31737	0.32776	0.32824		0.30897
3905.99		0.31744	0.32785	0.32824		0.30906
3905.34		0.31753	0.32797	0.32831		0.30916
3904.7		0.31754	0.32802	0.32838		0.30921
3904.06		0.31745	0.32797	0.32838		0.30918
3903.41		0.31732	0.32784	0.32833		0.3091
3902.77		0.31723	0.32773	0.32829		0.30901
3902.13		0.31718	0.32765	0.32827		0.30889
3901.49		0.31712	0.32757	0.32823		0.30871
3900.84		0.31707	0.32749	0.32819		0.30852
3900.2		0.31707	0.32741	0.32817		0.30836
3899.56		0.31707	0.32736	0.32814		0.30825
3898.91		0.31696	0.32726	0.32804		0.30813
3898.27		0.31677	0.32714	0.32787		0.30798
3897.63		0.31658	0.32702	0.32772		0.30781
3896.99		0.31648	0.32696	0.32764		0.30767
3896.34		0.31646	0.32692	0.32757		0.30761
3895.7		0.31646	0.32686	0.32747		0.30763
3895.06		0.31643	0.32676	0.32735		0.30772
3894.41		0.31637	0.32663	0.32727		0.3078
3893.77		0.31625	0.32648	0.32719		0.30788
3893.13		0.31608	0.32629	0.32704		0.30802
3892.49		0.31585	0.32605	0.32681		0.30821
3891.84		0.31567	0.32583	0.3266		0.30834
3891.2		0.31559	0.32573	0.32652		0.30824
3890.56		0.31561	0.32577	0.32654		0.30792
3889.91		0.31565	0.32587	0.32657		0.30756
3889.27		0.31564	0.32593	0.32655		0.30729
3888.63		0.31559	0.32595	0.3265		0.30714
3887.99		0.31552	0.32599	0.32645		0.30713
3887.34		0.3155	0.3261	0.32646		0.30727
3886.7		0.31555	0.32627	0.32653		0.30749
3886.06		0.31558	0.32637	0.3266		0.30763
3885.41		0.31549	0.32631	0.32655		0.30756
3884.77		0.31529	0.32611	0.32646		0.30734
3884.13		0.31512	0.32591	0.32641		0.30714
3883.49		0.31501	0.32576	0.32641		0.30702
3882.84		0.31492	0.32562	0.32634		0.30696
3882.2		0.31481	0.32545	0.32615		0.30691
3881.56		0.31469	0.3253	0.32592		0.30688
3880.91		0.31458	0.32521	0.32572		0.30684
3880.27		0.31447	0.32518	0.32559		0.30671
3879.63		0.31438	0.32518	0.32554		0.30647
3878.99		0.31435	0.32516	0.32553		0.30622
3878.34		0.31435	0.32511	0.32552		0.30605
3877.7		0.31435	0.32502	0.32546		0.306
3877.06		0.31435	0.32492	0.32535		0.306
3876.41		0.31434	0.32484	0.32525		0.30606
3875.77		0.31431	0.32475	0.32515		0.30617
3875.13		0.31424	0.32459	0.32503		0.30629
3874.49		0.31415	0.32441	0.32493		0.30633
3873.84		0.31409	0.3243	0.32489		0.30624
3873.2		0.31405	0.32428	0.32491		0.30609
3872.56		0.31401	0.32429	0.32493		0.306
3871.91		0.31398	0.32431	0.32493		0.3061
3871.27		0.314	0.32436	0.32495		0.30636
3870.63		0.31401	0.32438	0.32494		0.3066
3869.99		0.31391	0.32429	0.32483		0.30659
3869.34		0.31375	0.32413	0.32462		0.30625
3868.7		0.31363	0.32401	0.32443		0.30574
3868.06		0.31361	0.32395	0.32434		0.3053
3867.41		0.31365	0.32395	0.32438		0.3051
3866.77		0.31378	0.32402	0.32453		0.30519
3866.13		0.31394	0.32414	0.32474		0.30547
3865.49		0.31395	0.32418	0.32481		0.30572
3864.84		0.31369	0.32403	0.32464		0.30577
3864.2		0.31329	0.32374	0.32431		0.30562
3863.56		0.31298	0.3235	0.32401		0.30544
3862.91		0.31282	0.32336	0.32384		0.30531
3862.27		0.31277	0.32329	0.32383		0.30522
3861.63		0.31277	0.32328	0.32392		0.30509
3860.99		0.3128	0.3233	0.32403		0.3049
3860.34		0.31281	0.32333	0.32407		0.30471
3859.7		0.31275	0.32333	0.32399		0.30459
3859.06		0.31265	0.32331	0.32387		0.30456
3858.41		0.31257	0.32324	0.32378		0.30463
3857.77		0.3125	0.32313	0.3237		0.30472
3857.13		0.31243	0.32296	0.32357		0.30483
3856.49		0.31235	0.32281	0.32339		0.30508
3855.84		0.31234	0.32276	0.32324		0.30563
3855.2		0.31244	0.32286	0.32321		0.30636
3854.56		0.31252	0.32297	0.32328		0.30688
3853.91		0.31234	0.32283	0.32322		0.30692
3853.27		0.3118	0.32233	0.3229		0.30658
3852.63		0.31122	0.32177	0.32249		0.30609
3851.99		0.31098	0.32154	0.32229		0.30556
3851.34		0.31119	0.32177	0.32241		0.30501
3850.7		0.31156	0.32214	0.32264		0.30452
3850.06		0.31177	0.32234	0.32278		0.30416
3849.41		0.31178	0.32236	0.32282		0.30388
3848.77		0.31173	0.32232	0.32285		0.30366
3848.13		0.31173	0.32228	0.32289		0.3035
3847.49		0.31174	0.32223	0.32288		0.30344
3846.84		0.31172	0.32216	0.32279		0.30345
3846.2		0.31167	0.32213	0.32266		0.30347
3845.56		0.31159	0.32208	0.32253		0.30351
3844.91		0.31145	0.32195	0.3224		0.30355
3844.27		0.3113	0.32177	0.3223		0.30358
3843.63		0.3112	0.32167	0.32225		0.30357
3842.99		0.31113	0.32163	0.32223		0.30354
3842.34		0.31101	0.32155	0.32214		0.30352
3841.7		0.31086	0.3214	0.32199		0.30352
3841.06		0.31078	0.32127	0.32191		0.30354
3840.41		0.31088	0.3213	0.32202		0.30359
3839.77		0.31118	0.32158	0.32239		0.30374
3839.13		0.31161	0.32204	0.32291		0.304
3838.49		0.31196	0.32245	0.32332		0.30422
3837.84		0.31196	0.32251	0.32331		0.30418
3837.2		0.31154	0.32215	0.32282		0.30389
3836.56		0.31092	0.32158	0.32212		0.30361
3835.91		0.31042	0.3211	0.32158		0.30349
3835.27		0.31014	0.32085	0.32131		0.30344
3834.63		0.31009	0.32081	0.32126		0.30328
3833.99		0.31024	0.32095	0.32137		0.30303
3833.34		0.31049	0.32117	0.32155		0.30287
3832.7		0.3107	0.32131	0.32172		0.30287
3832.06		0.31074	0.32127	0.32177		0.30291
3831.41		0.31063	0.3211	0.32168		0.30284
3830.77		0.31048	0.32091	0.32152		0.30265
3830.13		0.31034	0.32079	0.32134		0.30241
3829.49		0.31019	0.32073	0.32118		0.3022
3828.84		0.31007	0.32072	0.32106		0.30209
3828.2		0.31001	0.32072	0.321		0.30206
3827.56		0.31003	0.32067	0.32095		0.30207
3826.91		0.31005	0.32056	0.32089		0.30205
3826.27		0.31002	0.32044	0.32082		0.30196
3825.63		0.30994	0.32036	0.32079		0.30184
3824.99		0.30985	0.32031	0.32078		0.30176
3824.34		0.30976	0.32029	0.32077		0.30177
3823.7		0.30972	0.32028	0.32077		0.30191
3823.06		0.30974	0.3203	0.32081		0.30217
3822.41		0.30982	0.32033	0.3209		0.30243
3821.77		0.30991	0.32034	0.321		0.30253
3821.13		0.30993	0.32028	0.32104		0.30235
3820.49		0.30982	0.32016	0.32095		0.30196
3819.84		0.30958	0.32	0.32074		0.30154
3819.2		0.3093	0.31984	0.32047		0.30125
3818.56		0.30912	0.31973	0.32023		0.30122
3817.91		0.30914	0.31973	0.32013		0.30149
3817.27		0.30932	0.31982	0.32019		0.30194
3816.63		0.30954	0.31993	0.32034		0.30226
3815.99		0.30963	0.31991	0.32043		0.3022
3815.34		0.30953	0.31972	0.32035		0.30178
3814.7		0.3093	0.31946	0.32015		0.30126
3814.06		0.30904	0.31929	0.31996		0.30088
3813.41		0.30879	0.31926	0.31985		0.30071
3812.77		0.30858	0.31927	0.31977		0.30068
3812.13		0.30841	0.31923	0.31968		0.30067
3811.49		0.30829	0.31912	0.31957		0.30065
3810.84		0.30821	0.31899	0.31946		0.30059
3810.2		0.30815	0.31888	0.31939		0.30054
3809.56		0.30809	0.31881	0.31936		0.30054
3808.91		0.30803	0.31877	0.31939		0.30068
3808.27		0.30801	0.31877	0.31946		0.30094
3807.63		0.308	0.3188	0.3195		0.30117
3806.99		0.30798	0.31881	0.31948		0.30116
3806.34		0.30793	0.31878	0.31938		0.30084
3805.7		0.30788	0.31872	0.31925		0.30041
3805.06		0.30782	0.31862	0.31912		0.30008
3804.41		0.30769	0.31845	0.31895		0.29995
3803.77		0.30748	0.31822	0.31872		0.30004
3803.13		0.30731	0.31801	0.3185		0.30036
3802.49		0.30728	0.31792	0.31838		0.3008
3801.84		0.3074	0.31794	0.31839		0.30108
3801.2		0.30751	0.31797	0.31846		0.30094
3800.56		0.30751	0.31794	0.3185		0.30047
3799.91		0.3074	0.31786	0.31848		0.29995
3799.27		0.30726	0.3178	0.31844		0.29963
3798.63		0.30716	0.31779	0.3184		0.2995
3797.99		0.30711	0.31784	0.31837		0.29951
3797.34		0.3071	0.3179	0.31835		0.29955
3796.7		0.3071	0.31796	0.31832		0.29953
3796.06		0.30706	0.31798	0.31827		0.29943
3795.41		0.30699	0.31793	0.3182		0.29928
3794.77		0.3069	0.31783	0.31811		0.29916
3794.13		0.30683	0.31771	0.31803		0.29908
3793.49		0.30678	0.31761	0.31796		0.29901
3792.84		0.30673	0.31752	0.3179		0.29893
3792.2		0.30669	0.31744	0.31786		0.29883
3791.56		0.30666	0.31736	0.31784		0.29876
3790.91		0.30664	0.31728	0.31784		0.29872
3790.27		0.3066	0.3172	0.31785		0.29871
3789.63		0.30653	0.31713	0.31785		0.2987
3788.99		0.30644	0.31708	0.31778		0.29869
3788.34		0.30636	0.31703	0.31764		0.29866
3787.7		0.30634	0.317	0.31749		0.29862
3787.06		0.30636	0.31697	0.31743		0.2986
3786.41		0.30637	0.31692	0.31743		0.2986
3785.77		0.30631	0.31685	0.31745		0.29858
3785.13		0.30618	0.31681	0.31742		0.29851
3784.49		0.30605	0.31681	0.31735		0.29839
3783.84		0.30595	0.31682	0.31728		0.29827
3783.2		0.30591	0.31679	0.31719		0.29821
3782.56		0.30588	0.31671	0.3171		0.29821
3781.91		0.30582	0.3166	0.31699		0.29826
3781.27		0.30568	0.31641	0.31682		0.29831
3780.63		0.30547	0.31614	0.31659		0.29835
3779.99		0.30529	0.31591	0.31645		0.29834
3779.34		0.30525	0.31584	0.3165		0.29825
3778.7		0.30531	0.31591	0.31667		0.29809
3778.06		0.30538	0.31601	0.31679		0.29789
3777.41		0.3054	0.31608	0.31677		0.29772
3776.77		0.30538	0.3161	0.31666		0.29759
3776.13		0.30534	0.31608	0.31655		0.29751
3775.49		0.30527	0.31599	0.31648		0.29747
3774.84		0.3052	0.31583	0.31643		0.29744
3774.2		0.30513	0.31568	0.31637		0.29739
3773.56		0.30507	0.3156	0.31629		0.29733
3772.91		0.30502	0.31557	0.3162		0.2973
3772.27		0.30496	0.31557	0.31613		0.29733
3771.63		0.30488	0.31552	0.31607		0.29745
3770.99		0.30473	0.31535	0.31598		0.29758
3770.34		0.30454	0.31511	0.31586		0.2976
3769.7		0.30443	0.31493	0.31576		0.29742
3769.06		0.30445	0.3149	0.31574		0.29712
3768.41		0.30449	0.31496	0.31573		0.29687
3767.77		0.30446	0.31499	0.3157		0.29678
3767.13		0.30441	0.31499	0.31566		0.29681
3766.49		0.3044	0.315	0.31563		0.29684
3765.84		0.30439	0.31503	0.31559		0.29678
3765.2		0.30436	0.31504	0.31551		0.29663
3764.56		0.30432	0.315	0.31543		0.29651
3763.91		0.3043	0.31492	0.31538		0.29646
3763.27		0.30428	0.31478	0.31535		0.29643
3762.63		0.30423	0.31464	0.31529		0.2964
3761.99		0.30415	0.31451	0.3152		0.2964
3761.34		0.30401	0.31438	0.31508		0.29647
3760.7		0.30382	0.31419	0.31496		0.29658
3760.06		0.30367	0.31403	0.31491		0.2966
3759.41		0.30366	0.31398	0.31497		0.29648
3758.77		0.30378	0.31408	0.31508		0.2963
3758.13		0.30392	0.31423	0.31516		0.29618
3757.49		0.30399	0.31434	0.31516		0.29613
3756.84		0.30397	0.31437	0.31509		0.29608
3756.2		0.30388	0.31434	0.31498		0.29599
3755.56		0.30369	0.31423	0.31482		0.29589
3754.91		0.30345	0.31406	0.31462		0.29592
3754.27		0.3032	0.31382	0.31441		0.2962
3753.63		0.30301	0.31356	0.31424		0.29669
3752.99		0.30291	0.31335	0.31412		0.29712
3752.34		0.30297	0.31331	0.31414		0.29722
3751.7		0.30325	0.31356	0.31438		0.297
3751.06		0.30371	0.31407	0.31483		0.29676
3750.41		0.30418	0.31464	0.31529		0.29671
3749.77		0.30443	0.31495	0.31549		0.29667
3749.13		0.30427	0.31481	0.31531		0.29641
3748.49		0.30376	0.31434	0.31486		0.29593
3747.84		0.30316	0.31386	0.31441		0.29549
3747.2		0.30272	0.31361	0.31416		0.29537
3746.56		0.30263	0.31367	0.31419		0.29571
3745.91		0.3029	0.314	0.31445		0.29641
3745.27		0.3033	0.31436	0.31473		0.29708
3744.63		0.30347	0.31444	0.31476		0.29721
3743.99		0.30323	0.31413	0.31444		0.29668
3743.34		0.30277	0.31363	0.31398		0.29589
3742.7		0.30236	0.31322	0.31364		0.2953
3742.06		0.30215	0.31301	0.31351		0.29506
3741.41		0.30208	0.31296	0.3135		0.29498
3740.77		0.30212	0.31298	0.31354		0.29491
3740.13		0.30224	0.31303	0.31361		0.2948
3739.49		0.30244	0.31311	0.3137		0.29476
3738.84		0.30263	0.31316	0.3138		0.29483
3738.2		0.30267	0.31313	0.3138		0.29502
3737.56		0.30253	0.313	0.3137		0.29526
3736.92		0.30239	0.31288	0.31362		0.29546
3736.27		0.30241	0.3129	0.31369		0.29552
3735.63		0.30259	0.31304	0.31386		0.29542
3734.99		0.30278	0.31322	0.31403		0.29522
3734.34		0.30296	0.31342	0.31419		0.29501
3733.7		0.30319	0.31371	0.31444		0.29489
3733.06		0.30342	0.314	0.31473		0.29486
3732.42		0.30352	0.31413	0.31489		0.29478
3731.77		0.3034	0.31402	0.31478		0.29455
3731.13		0.30316	0.31374	0.31447		0.29419
3730.49		0.30291	0.3134	0.31415		0.29385
3729.84		0.3027	0.31311	0.31393		0.29365
3729.2		0.30249	0.31289	0.31376		0.29362
3728.56		0.30225	0.31272	0.31357		0.29372
3727.92		0.30195	0.31252	0.31329		0.29385
3727.27		0.30166	0.31229	0.31298		0.29395
3726.63		0.30146	0.31211	0.31275		0.29396
3725.99		0.30136	0.312	0.31263		0.29386
3725.34		0.30125	0.31188	0.31252		0.29371
3724.7		0.30107	0.31171	0.31236		0.29361
3724.06		0.30089	0.31154	0.31218		0.29361
3723.42		0.30081	0.31147	0.31207		0.29367
3722.77		0.30081	0.31148	0.31201		0.29366
3722.13		0.30083	0.3115	0.312		0.29354
3721.49		0.30083	0.31151	0.31201		0.29337
3720.84		0.30084	0.31152	0.31203		0.29322
3720.2		0.30085	0.31153	0.31205		0.29311
3719.56		0.30084	0.31152	0.31204		0.29298
3718.92		0.30081	0.31146	0.31201		0.29285
3718.27		0.30077	0.31132	0.31196		0.29276
3717.63		0.30069	0.31113	0.31185		0.29272
3716.99		0.30061	0.31099	0.3117		0.29271
3716.34		0.30056	0.31096	0.31152		0.29272
3715.7		0.30054	0.31102	0.31137		0.29271
3715.06		0.30053	0.31107	0.31128		0.29273
3714.42		0.3005	0.31108	0.31129		0.29283
3713.77		0.30049	0.31104	0.3114		0.29307
3713.13		0.30045	0.31097	0.31153		0.29336
3712.49		0.30035	0.31083	0.31157		0.29354
3711.84		0.30019	0.31066	0.3115		0.29349
3711.2		0.3	0.31051	0.31136		0.2933
3710.56		0.2998	0.31036	0.3112		0.29311
3709.92		0.2996	0.31019	0.31102		0.29295
3709.27		0.29947	0.31007	0.31089		0.29277
3708.63		0.29943	0.31004	0.31082		0.29252
3707.99		0.29944	0.31004	0.31078		0.29228
3707.34		0.29945	0.31005	0.31076		0.29208
3706.7		0.2995	0.3101	0.31077		0.29192
3706.06		0.29959	0.3102	0.31086		0.29178
3705.42		0.29962	0.31027	0.31092		0.29167
3704.77		0.29951	0.31018	0.31082		0.29159
3704.13		0.29929	0.30995	0.31059		0.29156
3703.49		0.29912	0.30975	0.31037		0.29159
3702.84		0.29913	0.30969	0.31029		0.29165
3702.2		0.29925	0.30975	0.31038		0.29165
3701.56		0.29935	0.30984	0.31053		0.29157
3700.92		0.29936	0.30987	0.31064		0.29145
3700.27		0.29928	0.30986	0.31067		0.29136
3699.63		0.29918	0.30985	0.31063		0.29133
3698.99		0.29913	0.30988	0.31059		0.29128
3698.34		0.29914	0.30994	0.3106		0.29117
3697.7		0.29915	0.30999	0.31064		0.29102
3697.06		0.29912	0.30994	0.31063		0.2909
3696.42		0.29901	0.30976	0.31049		0.29084
3695.77		0.29887	0.30952	0.31025		0.29083
3695.13		0.29877	0.30933	0.31002		0.29086
3694.49		0.29878	0.30929	0.30989		0.29092
3693.84		0.29888	0.3094	0.3099		0.29099
3693.2		0.29898	0.30959	0.31001		0.29108
3692.56		0.29904	0.30975	0.31013		0.29119
3691.92		0.29901	0.30979	0.31017		0.29127
3691.27		0.29887	0.30963	0.31004		0.29129
3690.63		0.29855	0.30922	0.3097		0.29136
3689.99		0.29801	0.30859	0.30912		0.29162
3689.34		0.29741	0.30794	0.30849		0.29199
3688.7		0.29708	0.30761	0.30813		0.29213
3688.06		0.29727	0.30779	0.30826		0.2918
3687.42		0.29781	0.30827	0.30868		0.29118
3686.77		0.29826	0.30865	0.30903		0.29061
3686.13		0.29842	0.30873	0.3091		0.29025
3685.49		0.29838	0.30863	0.30902		0.29002
3684.84		0.29834	0.30857	0.30899		0.28986
3684.2		0.29837	0.3086	0.30907		0.28978
3683.56		0.29841	0.30865	0.30918		0.28979
3682.92		0.29836	0.30864	0.30922		0.28983
3682.27		0.29822	0.30856	0.30915		0.28983
3681.63		0.29803	0.30844	0.30903		0.28981
3680.99		0.29787	0.30833	0.30891		0.28979
3680.34		0.29778	0.30827	0.30883		0.28978
3679.7		0.29774	0.30823	0.30878		0.28972
3679.06		0.29768	0.30814	0.3087		0.28963
3678.42		0.29752	0.30794	0.30853		0.28964
3677.77		0.29718	0.3076	0.30821		0.28992
3677.13		0.29668	0.30716	0.30772		0.29047
3676.49		0.2962	0.30674	0.30722		0.29101
3675.84		0.29601	0.30658	0.30698		0.29119
3675.2		0.29625	0.30677	0.30717		0.29086
3674.56		0.29671	0.30716	0.30759		0.29021
3673.92		0.29705	0.30748	0.30792		0.28956
3673.27		0.29717	0.3076	0.30802		0.28918
3672.63		0.29721	0.30766	0.30804		0.28921
3671.99		0.29732	0.30778	0.30812		0.28957
3671.34		0.29745	0.30791	0.30824		0.28995
3670.7		0.29741	0.30789	0.3082		0.29008
3670.06		0.29712	0.30765	0.30792		0.28989
3669.42		0.29674	0.30731	0.30755		0.28952
3668.77		0.29647	0.30704	0.3073		0.28913
3668.13		0.29639	0.30695	0.30724		0.28876
3667.49		0.2964	0.30696	0.30732		0.28848
3666.84		0.2964	0.30699	0.30738		0.28832
3666.2		0.29634	0.30695	0.30736		0.28826
3665.56		0.29625	0.30685	0.30727		0.28823
3664.92		0.29616	0.30675	0.3072		0.28819
3664.27		0.29607	0.30664	0.30716		0.28815
3663.63		0.29597	0.30652	0.30713		0.28812
3662.99		0.2959	0.30641	0.30708		0.28807
3662.34		0.29589	0.30634	0.30704		0.288
3661.7		0.29589	0.30633	0.30701		0.28791
3661.06		0.29583	0.30633	0.30698		0.28783
3660.42		0.2957	0.30633	0.30695		0.28777
3659.77		0.29558	0.30633	0.30689		0.28772
3659.13		0.29548	0.30625	0.30678		0.28769
3658.49		0.2953	0.306	0.30657		0.28777
3657.84		0.295	0.30559	0.30625		0.28804
3657.2		0.29467	0.30521	0.30596		0.28843
3656.56		0.29448	0.30506	0.3058		0.28865
3655.92		0.29451	0.30518	0.30584		0.28852
3655.27		0.29466	0.30541	0.306		0.2881
3654.63		0.2948	0.30555	0.30618		0.2877
3653.99		0.29482	0.30551	0.30625		0.28749
3653.34		0.2947	0.30533	0.30618		0.28752
3652.7		0.29454	0.30513	0.30605		0.28772
3652.06		0.29449	0.30506	0.30598		0.28797
3651.42		0.29463	0.30519	0.30606		0.28819
3650.77		0.29484	0.30547	0.30622		0.28833
3650.13		0.29495	0.30567	0.30632		0.28838
3649.49		0.29482	0.30563	0.30622		0.28834
3648.84		0.29452	0.30537	0.30596		0.28822
3648.2		0.29427	0.3051	0.30571		0.28806
3647.56		0.29419	0.30499	0.3056		0.2879
3646.92		0.29423	0.30502	0.3056		0.28772
3646.27		0.29424	0.30504	0.30558		0.28746
3645.63		0.29414	0.30497	0.30552		0.28712
3644.99		0.29404	0.30487	0.30545		0.28682
3644.34		0.29402	0.30481	0.30541		0.28663
3643.7		0.29407	0.30476	0.30537		0.28657
3643.06		0.29415	0.30472	0.30534		0.28659
3642.42		0.29418	0.30469	0.30532		0.28661
3641.77		0.29412	0.30466	0.30526		0.28659
3641.13		0.29395	0.30458	0.30511		0.28655
3640.49		0.29374	0.30448	0.30493		0.28654
3639.84		0.2936	0.3044	0.30483		0.28657
3639.2		0.29357	0.30434	0.30486		0.28659
3638.56		0.29357	0.30426	0.30495		0.28653
3637.92		0.29353	0.30414	0.30498		0.28637
3637.27		0.29347	0.30403	0.30493		0.28616
3636.63		0.29343	0.30399	0.30481		0.28598
3635.99		0.2934	0.30397	0.30467		0.28589
3635.34		0.29337	0.30394	0.30454		0.28591
3634.7		0.29331	0.3039	0.30447		0.286
3634.06		0.29326	0.30388	0.30447		0.28608
3633.42		0.29322	0.30387	0.30449		0.28604
3632.77		0.29319	0.30385	0.30451		0.28592
3632.13		0.29321	0.30388	0.30458		0.28587
3631.49		0.29336	0.30406	0.30478		0.286
3630.84		0.29364	0.30438	0.30511		0.28635
3630.2		0.29397	0.30474	0.30545		0.2868
3629.56		0.29415	0.30491	0.30561		0.28712
3628.92		0.29398	0.30474	0.30542		0.28711
3628.27		0.2935	0.30429	0.30494		0.28676
3627.63		0.29297	0.30376	0.3044		0.28628
3626.99		0.29263	0.30339	0.30402		0.2859
3626.34		0.29252	0.30322	0.30385		0.28569
3625.7		0.29254	0.3032	0.30382		0.28557
3625.06		0.29258	0.30327	0.30384		0.28549
3624.42		0.2926	0.30338	0.30391		0.28542
3623.77		0.29261	0.30349	0.304		0.28534
3623.13		0.29263	0.30358	0.30409		0.28523
3622.49		0.29268	0.30363	0.30414		0.28514
3621.84		0.29278	0.30366	0.30419		0.28516
3621.2		0.2929	0.30368	0.30427		0.28529
3620.56		0.29296	0.30366	0.30431		0.28545
3619.92		0.29283	0.30351	0.30418		0.2855
3619.27		0.29252	0.30323	0.30388		0.28541
3618.63		0.29213	0.30292	0.30352		0.28521
3617.99		0.29184	0.30267	0.30324		0.28499
3617.34		0.29172	0.30254	0.30308		0.28482
3616.7		0.29174	0.30252	0.30302		0.28471
3616.06		0.29178	0.30255	0.303		0.28468
3615.42		0.29178	0.30256	0.30299		0.2847
3614.77		0.29177	0.30254	0.30299		0.28474
3614.13		0.29181	0.30253	0.30301		0.28473
3613.49		0.29188	0.30254	0.30304		0.28468
3612.84		0.29193	0.30252	0.30305		0.28457
3612.2		0.29187	0.30243	0.303		0.28445
3611.56		0.29165	0.30225	0.30288		0.28438
3610.92		0.29127	0.30199	0.30268		0.28442
3610.27		0.29084	0.30168	0.30241		0.28455
3609.63		0.29051	0.30144	0.30217		0.28467
3608.99		0.29045	0.30137	0.30209		0.28467
3608.34		0.29064	0.3015	0.30218		0.28457
3607.7		0.29094	0.30172	0.30237		0.28442
3607.06		0.29122	0.3019	0.30254		0.28426
3606.42		0.29144	0.30201	0.30267		0.28407
3605.77		0.29156	0.30204	0.3027		0.28391
3605.13		0.29152	0.30198	0.30261		0.2838
3604.49		0.29132	0.3018	0.3024		0.28377
3603.84		0.29109	0.30158	0.30218		0.28378
3603.2		0.29099	0.30145	0.30209		0.2838
3602.56		0.29105	0.30147	0.30213		0.28378
3601.92		0.29116	0.30159	0.30222		0.28373
3601.27		0.29117	0.30169	0.30227		0.28366
3600.63		0.29106	0.30169	0.30227		0.28361
3599.99		0.29087	0.30156	0.30221		0.28356
3599.34		0.29067	0.30138	0.30212		0.28348
3598.7		0.29056	0.30127	0.30204		0.28337
3598.06		0.29058	0.30131	0.30205		0.28328
3597.42		0.29072	0.30145	0.30216		0.28325
3596.77		0.29083	0.30155	0.30227		0.28327
3596.13		0.29079	0.30149	0.30226		0.28328
3595.49		0.29059	0.30129	0.30211		0.28323
3594.84		0.29035	0.30106	0.3019		0.28311
3594.2		0.2902	0.30092	0.30174		0.28299
3593.56		0.2902	0.30094	0.30169		0.28291
3592.92		0.29026	0.30102	0.3017		0.28286
3592.27		0.29025	0.30103	0.30167		0.28281
3591.63		0.29014	0.30094	0.30159		0.28276
3590.99		0.29006	0.30089	0.30156		0.28274
3590.34		0.29015	0.30101	0.30166		0.28277
3589.7		0.29035	0.30123	0.30184		0.28286
3589.06		0.29049	0.30136	0.30192		0.28295
3588.42		0.29045	0.30132	0.30186		0.283
3587.77		0.29033	0.3012	0.30173		0.28302
3587.13		0.29025	0.30109	0.30163		0.28296
3586.49		0.29024	0.301	0.30156		0.2828
3585.84		0.29023	0.3009	0.30147		0.28255
3585.2		0.29015	0.30074	0.30131		0.28232
3584.56		0.28998	0.30055	0.3011		0.28217
3583.92		0.28979	0.30036	0.3009		0.28209
3583.27		0.28964	0.30028	0.30081		0.28203
3582.63		0.28954	0.30031	0.30083		0.28197
3581.99		0.28945	0.30036	0.30086		0.28194
3581.34		0.28933	0.30037	0.30083		0.28192
3580.7		0.28924	0.30031	0.30077		0.28189
3580.06		0.28921	0.30022	0.30071		0.28183
3579.42		0.28921	0.30013	0.30069		0.28175
3578.77		0.28921	0.30002	0.30065		0.28165
3578.13		0.28919	0.29993	0.30061		0.28155
3577.49		0.28912	0.29983	0.30055		0.28147
3576.84		0.28901	0.29972	0.30049		0.28142
3576.2		0.28893	0.29964	0.30044		0.28143
3575.56		0.28892	0.2996	0.30041		0.28147
3574.92		0.28897	0.29958	0.30035		0.28148
3574.27		0.28899	0.29954	0.30024		0.28143
3573.63		0.28895	0.2995	0.30013		0.28134
3572.99		0.2889	0.29951	0.30008		0.28127
3572.34		0.28887	0.29957	0.3001		0.28124
3571.7		0.28882	0.29959	0.3001		0.28121
3571.06		0.28874	0.29957	0.30006		0.28116
3570.42		0.28873	0.29954	0.30002		0.2811
3569.77		0.2888	0.29955	0.30004		0.28109
3569.13		0.28891	0.2996	0.30011		0.28112
3568.49		0.28899	0.29966	0.3002		0.28116
3567.84		0.28901	0.2997	0.30023		0.28116
3567.2		0.28891	0.29964	0.30015		0.28109
3566.56		0.2887	0.29947	0.29998		0.28095
3565.92		0.28847	0.29927	0.29982		0.28077
3565.27		0.2883	0.29915	0.29974		0.28064
3564.63		0.28821	0.29913	0.29972		0.28058
3563.99		0.28815	0.29914	0.2997		0.28058
3563.34		0.28814	0.29914	0.29968		0.28055
3562.7		0.28817	0.2991	0.29968		0.28046
3562.06		0.28822	0.29902	0.29969		0.2803
3561.42		0.28823	0.29894	0.29965		0.28014
3560.77		0.2882	0.2989	0.29959		0.28003
3560.13		0.28817	0.29891	0.29954		0.27996
3559.49		0.28813	0.29889	0.29953		0.27988
3558.84		0.28806	0.2988	0.29953		0.27979
3558.2		0.28798	0.29867	0.29951		0.27971
3557.56		0.28789	0.29856	0.29945		0.27965
3556.92		0.28779	0.29846	0.29933		0.27961
3556.27		0.28772	0.29836	0.2992		0.27959
3555.63		0.28773	0.29827	0.29913		0.27961
3554.99		0.28778	0.29823	0.29912		0.27966
3554.34		0.28779	0.29824	0.2991		0.27968
3553.7		0.28771	0.29829	0.29899		0.27965
3553.06		0.28761	0.29834	0.29887		0.27958
3552.42		0.28756	0.29837	0.2988		0.27948
3551.77		0.28755	0.29832	0.29882		0.27937
3551.13		0.28757	0.29821	0.29887		0.27926
3550.49		0.28757	0.29809	0.2989		0.27916
3549.84		0.28755	0.29802	0.29887		0.2791
3549.2		0.28748	0.298	0.2988		0.27908
3548.56		0.2874	0.29803	0.29874		0.27906
3547.92		0.28735	0.2981	0.29875		0.27905
3547.27		0.28734	0.29816	0.29879		0.27904
3546.63		0.28734	0.29817	0.29881		0.27901
3545.99		0.28734	0.29812	0.29878		0.27894
3545.34		0.28735	0.29807	0.29874		0.27885
3544.7		0.28736	0.29802	0.29872		0.27875
3544.06		0.28733	0.29795	0.29869		0.27864
3543.42		0.28727	0.29788	0.29862		0.27854
3542.77		0.28725	0.29783	0.29855		0.2785
3542.13		0.28728	0.29782	0.29851		0.27851
3541.49		0.28732	0.29782	0.29848		0.2785
3540.84		0.28731	0.29781	0.29845		0.27844
3540.2		0.28725	0.29778	0.29845		0.27832
3539.56		0.28718	0.29774	0.29847		0.27819
3538.92		0.2871	0.2977	0.29848		0.27813
3538.27		0.28701	0.29765	0.29843		0.27813
3537.63		0.28689	0.29758	0.29833		0.27816
3536.99		0.28677	0.29751	0.29824		0.27815
3536.34		0.28668	0.29746	0.29819		0.27808
3535.7		0.28668	0.29744	0.2982		0.27798
3535.06		0.28673	0.29743	0.29821		0.27789
3534.42		0.28677	0.2974	0.29818		0.27782
3533.77		0.28676	0.29737	0.2981		0.27774
3533.13		0.28672	0.29737	0.29803		0.27766
3532.49		0.28669	0.29742	0.298		0.2776
3531.84		0.28666	0.29746	0.29798		0.27756
3531.2		0.28662	0.29743	0.29793		0.27753
3530.56		0.28655	0.29733	0.29788		0.2775
3529.92		0.28648	0.29723	0.29786		0.27746
3529.27		0.28643	0.29718	0.29789		0.27742
3528.63		0.28642	0.29718	0.29795		0.27738
3527.99		0.2864	0.2972	0.29797		0.27736
3527.34		0.28638	0.29722	0.29796		0.27736
3526.7		0.28635	0.29723	0.29794		0.27734
3526.06		0.28635	0.29721	0.29794		0.27728
3525.42		0.28638	0.29717	0.29795		0.27721
3524.77		0.28641	0.29713	0.29794		0.27716
3524.13		0.28643	0.29713	0.29789		0.27711
3523.49		0.28643	0.29712	0.29778		0.27703
3522.84		0.28639	0.29706	0.29765		0.2769
3522.2		0.28633	0.29693	0.29752		0.27678
3521.56		0.28622	0.29679	0.29741		0.27668
3520.92		0.28611	0.29669	0.29734		0.27661
3520.27		0.28602	0.29666	0.2973		0.27656
3519.63		0.28596	0.29666	0.29728		0.27652
3518.99		0.28593	0.29668	0.29728		0.27649
3518.34		0.28593	0.2967	0.29729		0.27648
3517.7		0.28594	0.2967	0.2973		0.27647
3517.06		0.28595	0.29669	0.29732		0.27643
3516.42		0.28595	0.29667	0.29735		0.27633
3515.77		0.28592	0.29663	0.29735		0.27623
3515.13		0.28586	0.29659	0.29732		0.27614
3514.49		0.28578	0.29656	0.29726		0.27609
3513.84		0.28573	0.29655	0.29718		0.27603
3513.2		0.28572	0.29655	0.29711		0.27595
3512.56		0.28572	0.29653	0.29705		0.27588
3511.92		0.28572	0.29648	0.29704		0.27586
3511.27		0.28576	0.29644	0.29705		0.27588
3510.63		0.28582	0.29642	0.29707		0.2759
3509.99		0.28584	0.29642	0.29706		0.27585
3509.34		0.28578	0.29642	0.29703		0.27577
3508.7		0.28569	0.29643	0.297		0.27568
3508.06		0.28561	0.29643	0.29699		0.27562
3507.42		0.28554	0.29643	0.29696		0.27553
3506.77		0.28548	0.29641	0.29693		0.27541
3506.13		0.28541	0.29641	0.29693		0.27527
3505.49		0.28535	0.29641	0.29698		0.27518
3504.84		0.28535	0.2964	0.29707		0.27519
3504.2		0.28542	0.29641	0.29716		0.27525
3503.56		0.28555	0.29642	0.29721		0.27531
3502.92		0.28564	0.29641	0.29717		0.27532
3502.27		0.28563	0.29635	0.29703		0.27527
3501.63		0.28556	0.29626	0.29687		0.27517
3500.99		0.28548	0.2962	0.29679		0.27505
3500.34		0.28544	0.29615	0.29678		0.27492
3499.7		0.28543	0.2961	0.29681		0.27481
3499.06		0.28544	0.29606	0.29685		0.27477
3498.42		0.28543	0.29602	0.29689		0.27477
3497.77		0.28538	0.29598	0.29687		0.27476
3497.13		0.28528	0.29592	0.29677		0.27469
3496.49		0.28519	0.29587	0.29667		0.27458
3495.84		0.28515	0.29585	0.29664		0.27447
3495.2		0.28514	0.29587	0.2967		0.27439
3494.56		0.28515	0.29591	0.29679		0.27433
3493.92		0.28519	0.29597	0.29686		0.27429
3493.27		0.28525	0.29601	0.29688		0.27427
3492.63		0.28529	0.29599	0.29685		0.27424
3491.99		0.28529	0.29592	0.29681		0.27421
3491.34		0.28528	0.29587	0.2968		0.27418
3490.7		0.28529	0.29587	0.29682		0.27416
3490.06		0.28529	0.29591	0.29683		0.27415
3489.42		0.28529	0.29595	0.29681		0.27412
3488.77		0.28531	0.29597	0.2968		0.27408
3488.13		0.28533	0.29596	0.29679		0.27403
3487.49		0.2853	0.2959	0.29677		0.27396
3486.84		0.28521	0.2958	0.29674		0.27386
3486.2		0.28514	0.29574	0.29671		0.27375
3485.56		0.28514	0.29573	0.29671		0.27366
3484.92		0.2852	0.29575	0.2967		0.2736
3484.27		0.28528	0.29577	0.29669		0.27356
3483.63		0.28535	0.29584	0.29669		0.27354
3482.99		0.28539	0.29596	0.29669		0.27354
3482.34		0.28536	0.29604	0.29668		0.27352
3481.7		0.28529	0.29607	0.29669		0.27347
3481.06		0.28525	0.29606	0.29675		0.2734
3480.42		0.28528	0.29605	0.29685		0.27336
3479.77		0.28534	0.29603	0.29693		0.27334
3479.13		0.28537	0.296	0.29698		0.27334
3478.49		0.28535	0.29598	0.29703		0.27333
3477.84		0.28527	0.29598	0.29706		0.27328
3477.2		0.28518	0.29599	0.29706		0.27317
3476.56		0.28516	0.29601	0.29702		0.27303
3475.92		0.28522	0.29607	0.297		0.27292
3475.27		0.28532	0.29611	0.29696		0.27284
3474.63		0.2854	0.29612	0.2969		0.2728
3473.99		0.28546	0.29613	0.29687		0.27279
3473.34		0.28553	0.29618	0.29689		0.27281
3472.7		0.28556	0.29624	0.29695		0.2728
3472.06		0.28554	0.29629	0.297		0.27277
3471.42		0.28551	0.29632	0.29704		0.27271
3470.77		0.28555	0.29633	0.29709		0.27266
3470.13		0.28563	0.29631	0.29714		0.2726
3469.49		0.28568	0.29627	0.29716		0.27252
3468.84		0.28567	0.29623	0.29716		0.27244
3468.2		0.28562	0.29622	0.29718		0.27234
3467.56		0.28558	0.29619	0.29719		0.2722
3466.92		0.28555	0.29615	0.2972		0.27204
3466.27		0.28553	0.29614	0.29723		0.27193
3465.63		0.28553	0.29617	0.29728		0.27189
3464.99		0.28552	0.29621	0.29733		0.2719
3464.34		0.2855	0.29624	0.29736		0.2719
3463.7		0.28551	0.29628	0.29739		0.27189
3463.06		0.28558	0.29636	0.29745		0.2719
3462.42		0.28568	0.29644	0.2975		0.27193
3461.77		0.28576	0.29651	0.29752		0.27195
3461.13		0.28582	0.29655	0.29754		0.27193
3460.49		0.28586	0.29658	0.29757		0.27186
3459.84		0.28589	0.29659	0.2976		0.27174
3459.2		0.28591	0.2966	0.2976		0.27162
3458.56		0.28596	0.29664	0.29761		0.27158
3457.92		0.28603	0.29673	0.29764		0.27164
3457.27		0.28609	0.29681	0.29768		0.27171
3456.63		0.28611	0.29683	0.2977		0.2717
3455.99		0.28608	0.29679	0.2977		0.27158
3455.34		0.28605	0.29675	0.2977		0.27139
3454.7		0.28605	0.29677	0.29773		0.2712
3454.06		0.28611	0.29683	0.2978		0.27108
3453.42		0.28618	0.2969	0.29791		0.27104
3452.77		0.28623	0.29691	0.29802		0.27103
3452.13		0.28624	0.29688	0.29809		0.27103
3451.49		0.28624	0.29687	0.29811		0.27104
3450.84		0.28625	0.2969	0.29811		0.27105
3450.2		0.28627	0.29695	0.29813		0.27104
3449.56		0.28629	0.29699	0.29817		0.27099
3448.92		0.28631	0.29704	0.29822		0.27093
3448.27		0.28633	0.2971	0.29824		0.27086
3447.63		0.28633	0.29716	0.29825		0.27077
3446.99		0.28629	0.29715	0.29826		0.27063
3446.34		0.28625	0.2971	0.29828		0.27047
3445.7		0.28624	0.29704	0.29829		0.27034
3445.06		0.28628	0.297	0.29826		0.27026
3444.42		0.28634	0.29701	0.29822		0.27024
3443.77		0.28639	0.29705	0.29819		0.27026
3443.13		0.28638	0.2971	0.29821		0.27028
3442.49		0.28634	0.29714	0.29825		0.27027
3441.84		0.28635	0.29718	0.29832		0.27022
3441.2		0.28642	0.29722	0.29841		0.27017
3440.56		0.28652	0.29727	0.29853		0.27013
3439.92		0.28659	0.29731	0.29864		0.27009
3439.27		0.28661	0.29736	0.2987		0.27002
3438.63		0.28659	0.29739	0.29873		0.26993
3437.99		0.28658	0.2974	0.29875		0.26982
3437.34		0.2866	0.29741	0.29878		0.26974
3436.7		0.28665	0.29745	0.29883		0.26969
3436.06		0.28673	0.29753	0.29886		0.26966
3435.42		0.2868	0.29761	0.29887		0.2696
3434.77		0.28684	0.29767	0.29888		0.26951
3434.13		0.28687	0.29771	0.29891		0.2694
3433.49		0.2869	0.29773	0.29895		0.26933
3432.84		0.28692	0.29775	0.29898		0.26928
3432.2		0.28693	0.29774	0.29897		0.26921
3431.56		0.28693	0.29773	0.29898		0.26912
3430.92		0.28692	0.29771	0.29902		0.26902
3430.27		0.28692	0.29772	0.2991		0.26895
3429.63		0.28694	0.29777	0.29918		0.26892
3428.99		0.28699	0.29781	0.29923		0.26891
3428.34		0.28705	0.29781	0.29921		0.2689
3427.7		0.28709	0.29777	0.29916		0.26886
3427.06		0.2871	0.29774	0.29912		0.26881
3426.42		0.28709	0.29776	0.29914		0.26876
3425.77		0.28707	0.29782	0.29921		0.2687
3425.13		0.28706	0.29792	0.2993		0.26864
3424.49		0.28709	0.29805	0.29939		0.26856
3423.84		0.28712	0.29817	0.29946		0.2685
3423.2		0.28713	0.29823	0.29949		0.26844
3422.56		0.28713	0.29823	0.29948		0.26838
3421.92		0.28717	0.2982	0.29947		0.26831
3421.27		0.28725	0.29815	0.29948		0.26822
3420.63		0.2873	0.29812	0.2995		0.26811
3419.99		0.28731	0.29814	0.29955		0.26799
3419.34		0.28732	0.29821	0.29964		0.26787
3418.7		0.28732	0.29826	0.29971		0.26778
3418.06		0.28734	0.29827	0.29972		0.26773
3417.42		0.2874	0.29827	0.2997		0.26772
3416.77		0.2875	0.29833	0.29972		0.26775
3416.13		0.28758	0.29841	0.29979		0.26776
3415.49		0.28759	0.29844	0.29987		0.26773
3414.84		0.28755	0.29842	0.29993		0.26766
3414.2		0.2875	0.2984	0.29995		0.26759
3413.56		0.28747	0.29839	0.29994		0.26751
3412.92		0.28746	0.29839	0.29987		0.26742
3412.27		0.28746	0.29838	0.29979		0.26731
3411.63		0.28748	0.29839	0.29975		0.26722
3410.99		0.2875	0.29843	0.29978		0.26717
3410.34		0.28749	0.29847	0.29986		0.26717
3409.7		0.2875	0.29851	0.29999		0.26718
3409.06		0.28755	0.29852	0.30011		0.26712
3408.42		0.2876	0.29847	0.30016		0.267
3407.77		0.28762	0.29839	0.30016		0.26686
3407.13		0.28765	0.29837	0.30016		0.26679
3406.49		0.2877	0.29842	0.30021		0.2668
3405.84		0.28775	0.2985	0.30024		0.26682
3405.2		0.28776	0.29855	0.30022		0.26679
3404.56		0.28776	0.29861	0.30018		0.2667
3403.92		0.2878	0.2987	0.30019		0.26658
3403.27		0.28786	0.29879	0.30024		0.26646
3402.63		0.2879	0.29883	0.30031		0.26638
3401.99		0.28791	0.29884	0.30037		0.26634
3401.34		0.28791	0.29883	0.30043		0.26632
3400.7		0.28787	0.29881	0.30046		0.26629
3400.06		0.2878	0.29878	0.30044		0.26622
3399.42		0.28774	0.29875	0.30042		0.26612
3398.77		0.28771	0.29873	0.3004		0.26599
3398.13		0.2877	0.2987	0.30036		0.26585
3397.49		0.28772	0.29867	0.30034		0.26574
3396.84		0.28777	0.29868	0.30036		0.26569
3396.2		0.28782	0.29872	0.30042		0.2657
3395.56		0.28783	0.29873	0.30043		0.26572
3394.92		0.28779	0.29872	0.30039		0.26568
3394.27		0.28777	0.29874	0.30036		0.26558
3393.63		0.28777	0.29879	0.3004		0.26547
3392.99		0.2878	0.29884	0.30045		0.26538
3392.34		0.28784	0.29885	0.30047		0.26533
3391.7		0.2879	0.29884	0.30045		0.26531
3391.06		0.28796	0.29881	0.30043		0.26529
3390.42		0.28799	0.29876	0.30044		0.26524
3389.77		0.28801	0.29875	0.30049		0.26519
3389.13		0.28805	0.29879	0.30054		0.26514
3388.49		0.28809	0.29886	0.30057		0.26511
3387.84		0.28812	0.29894	0.30058		0.26508
3387.2		0.28816	0.299	0.30062		0.26509
3386.56		0.28819	0.29905	0.30066		0.2651
3385.92		0.28819	0.29907	0.30067		0.26507
3385.27		0.28813	0.29903	0.30062		0.26495
3384.63		0.28805	0.29896	0.30058		0.26476
3383.99		0.28801	0.2989	0.30058		0.26458
3383.34		0.288	0.29885	0.3006		0.26443
3382.7		0.28803	0.29883	0.30061		0.26431
3382.06		0.28808	0.29884	0.30061		0.26422
3381.42		0.2881	0.29889	0.30064		0.26417
3380.77		0.28807	0.29894	0.30069		0.26414
3380.13		0.28799	0.29899	0.30073		0.26412
3379.49		0.28793	0.29904	0.30072		0.26412
3378.84		0.28793	0.29909	0.30066		0.26411
3378.2		0.28795	0.2991	0.30059		0.26409
3377.56		0.28796	0.29906	0.30057		0.26404
3376.92		0.28797	0.29901	0.3006		0.264
3376.27		0.28803	0.29897	0.30068		0.26395
3375.63		0.2881	0.29895	0.30074		0.2639
3374.99		0.28812	0.29893	0.30074		0.26382
3374.34		0.28811	0.2989	0.30072		0.26375
3373.7		0.28808	0.29887	0.30072		0.26369
3373.06		0.28804	0.29884	0.30074		0.26365
3372.42		0.288	0.29884	0.30076		0.26358
3371.77		0.28797	0.29886	0.30076		0.26349
3371.13		0.28795	0.29889	0.30075		0.26337
3370.49		0.28796	0.29891	0.30072		0.26326
3369.84		0.28798	0.29889	0.30072		0.26318
3369.2		0.28803	0.29886	0.30073		0.26313
3368.56		0.28807	0.29884	0.30075		0.26312
3367.92		0.28808	0.29886	0.30075		0.26312
3367.27		0.28807	0.2989	0.30073		0.26311
3366.63		0.28807	0.29894	0.30071		0.2631
3365.99		0.28808	0.29898	0.30069		0.26305
3365.34		0.28807	0.29899	0.30071		0.26295
3364.7		0.28805	0.29896	0.30075		0.26282
3364.06		0.28801	0.29891	0.30081		0.26272
3363.42		0.28798	0.29886	0.30083		0.26266
3362.77		0.28795	0.29883	0.30079		0.26261
3362.13		0.28794	0.2988	0.30073		0.26254
3361.49		0.28792	0.29877	0.30067		0.26243
3360.84		0.2879	0.29876	0.30063		0.26234
3360.2		0.28788	0.29877	0.30062		0.2623
3359.56		0.28785	0.29879	0.30064		0.26234
3358.92		0.28781	0.2988	0.30065		0.26238
3358.27		0.28777	0.29877	0.30066		0.26237
3357.63		0.28774	0.29873	0.30065		0.26227
3356.99		0.28774	0.29868	0.30064		0.26211
3356.34		0.28776	0.29865	0.30066		0.26195
3355.7		0.2878	0.29866	0.30069		0.26184
3355.06		0.28785	0.29872	0.30074		0.2618
3354.42		0.28789	0.2988	0.30076		0.2618
3353.77		0.28792	0.29883	0.30073		0.26181
3353.13		0.28795	0.29884	0.3007		0.26181
3352.49		0.28799	0.29886	0.30071		0.2618
3351.84		0.288	0.29891	0.30076		0.26176
3351.2		0.28796	0.29895	0.30078		0.2617
3350.56		0.28789	0.29895	0.30076		0.26165
3349.92		0.28784	0.29893	0.30076		0.26162
3349.27		0.28782	0.29891	0.30081		0.26161
3348.63		0.28781	0.29888	0.3009		0.26158
3347.99		0.2878	0.29886	0.30098		0.26152
3347.34		0.28779	0.29884	0.301		0.26142
3346.7		0.28779	0.29884	0.30096		0.26131
3346.06		0.28781	0.29883	0.3009		0.26119
3345.42		0.28787	0.29884	0.30087		0.26109
3344.77		0.28794	0.29887	0.30087		0.261
3344.13		0.28798	0.29887	0.30088		0.26095
3343.49		0.28798	0.29884	0.30086		0.26092
3342.85		0.28798	0.29882	0.30082		0.26089
3342.2		0.28796	0.29883	0.30078		0.26083
3341.56		0.28789	0.29882	0.30073		0.26072
3340.92		0.28777	0.29876	0.30069		0.26057
3340.27		0.28766	0.29868	0.30069		0.26044
3339.63		0.28761	0.29861	0.30074		0.26038
3338.99		0.28759	0.29857	0.30076		0.26036
3338.35		0.28758	0.29857	0.30074		0.26036
3337.7		0.28757	0.29861	0.30071		0.26032
3337.06		0.28757	0.29865	0.3007		0.26023
3336.42		0.28758	0.29867	0.30069		0.26012
3335.77		0.28761	0.29867	0.30068		0.26005
3335.13		0.28766	0.29867	0.30065		0.26003
3334.49		0.28769	0.29865	0.30061		0.26005
3333.85		0.28767	0.29862	0.30056		0.26005
3333.2		0.28763	0.29858	0.30055		0.26
3332.56		0.28762	0.2986	0.30061		0.25993
3331.92		0.28764	0.29865	0.3007		0.25989
3331.27		0.28761	0.29866	0.30076		0.25986
3330.63		0.28755	0.29865	0.30078		0.25981
3329.99		0.28751	0.29865	0.30082		0.25973
3329.35		0.28751	0.29867	0.30085		0.25961
3328.7		0.28751	0.29867	0.30084		0.25947
3328.06		0.28752	0.29868	0.3008		0.25935
3327.42		0.28755	0.29869	0.30078		0.25929
3326.77		0.28758	0.2987	0.30078		0.25929
3326.13		0.2876	0.29866	0.30076		0.25931
3325.49		0.28763	0.29862	0.30074		0.25929
3324.85		0.28768	0.29859	0.30073		0.25923
3324.2		0.28771	0.29858	0.30075		0.25913
3323.56		0.2877	0.29857	0.30078		0.25903
3322.92		0.28767	0.29856	0.30083		0.25899
3322.27		0.28764	0.29857	0.30089		0.25901
3321.63		0.2876	0.29856	0.30091		0.25902
3320.99		0.28753	0.29851	0.30086		0.25898
3320.35		0.28747	0.29845	0.30078		0.25889
3319.7		0.28744	0.29843	0.30073		0.2588
3319.06		0.28745	0.29843	0.30073		0.25873
3318.42		0.28745	0.29842	0.30073		0.25866
3317.77		0.28746	0.29842	0.30074		0.25858
3317.13		0.28747	0.29842	0.30074		0.25849
3316.49		0.28748	0.29843	0.30076		0.2584
3315.85		0.28748	0.29845	0.3008		0.25835
3315.2		0.2875	0.29848	0.30088		0.25832
3314.56		0.28752	0.29852	0.30092		0.2583
3313.92		0.28751	0.29851	0.30089		0.25826
3313.27		0.28748	0.29849	0.30083		0.25821
3312.63		0.28748	0.29849	0.30082		0.25816
3311.99		0.2875	0.2985	0.30085		0.25811
3311.35		0.28749	0.29849	0.30084		0.25799
3310.7		0.28744	0.29844	0.30078		0.25783
3310.06		0.28742	0.2984	0.30074		0.25767
3309.42		0.28744	0.29839	0.30077		0.25754
3308.77		0.28746	0.29839	0.30082		0.25745
3308.13		0.28747	0.2984	0.30087		0.25739
3307.49		0.2875	0.29845	0.3009		0.25736
3306.85		0.28757	0.29852	0.3009		0.25734
3306.2		0.28765	0.29857	0.30089		0.25728
3305.56		0.28769	0.29858	0.3009		0.25718
3304.92		0.28769	0.29858	0.30095		0.25706
3304.27		0.28767	0.29859	0.30101		0.25696
3303.63		0.28762	0.2986	0.30106		0.2569
3302.99		0.28759	0.29864	0.30108		0.25687
3302.35		0.28761	0.29869	0.30109		0.25688
3301.7		0.28766	0.29873	0.30109		0.25688
3301.06		0.28769	0.29871	0.30107		0.25685
3300.42		0.28771	0.29865	0.30107		0.25678
3299.77		0.28775	0.2986	0.30111		0.25671
3299.13		0.28782	0.29857	0.30118		0.25664
3298.49		0.2879	0.29857	0.30123		0.25656
3297.85		0.28798	0.29857	0.30126		0.2565
3297.2		0.28805	0.29861	0.30129		0.25648
3296.56		0.2881	0.29866	0.30132		0.25649
3295.92		0.2881	0.2987	0.30136		0.25648
3295.27		0.28808	0.29869	0.3014		0.25644
3294.63		0.28804	0.29862	0.30142		0.25636
3293.99		0.28802	0.29855	0.30142		0.25628
3293.35		0.28805	0.29855	0.30143		0.2562
3292.7		0.28812	0.29867	0.30148		0.25615
3292.06		0.2882	0.29883	0.30155		0.25611
3291.42		0.28822	0.29894	0.30159		0.25606
3290.77		0.2882	0.29899	0.30159		0.256
3290.13		0.28819	0.29903	0.30162		0.25597
3289.49		0.28822	0.29912	0.30173		0.25598
3288.85		0.28828	0.29926	0.30195		0.25603
3288.2		0.28835	0.29945	0.3023		0.25607
3287.56		0.2884	0.29975	0.30278		0.25611
3286.92		0.28837	0.30018	0.30341		0.25613
3286.27		0.28829	0.30082	0.30424		0.25614
3285.63		0.2882	0.30171	0.30534		0.25615
3284.99		0.28815	0.30291	0.30681		0.25615
3284.35		0.28816	0.30449	0.3087		0.25616
3283.7		0.28818	0.30648	0.31107		0.25619
3283.06		0.2882	0.3089	0.31398		0.25627
3282.42		0.2882	0.31172	0.31733		0.25641
3281.77		0.28815	0.31481	0.32085		0.25662
3281.13		0.28802	0.31791	0.32404		0.2569
3280.49		0.28784	0.32063	0.32633		0.25729
3279.85		0.28765	0.32252	0.32731		0.25781
3279.2		0.28748	0.32329	0.32693		0.25847
3278.56		0.28735	0.32291	0.32549		0.25932
3277.92		0.28722	0.32161	0.32348		0.26041
3277.27		0.28706	0.31972	0.3213		0.26181
3276.63		0.28689	0.31763	0.31922		0.26354
3275.99		0.28676	0.31563	0.31738		0.26558
3275.35		0.28671	0.31388	0.31583		0.2678
3274.7		0.28677	0.31241	0.31454		0.26994
3274.06		0.287	0.31119	0.31351		0.2717
3273.42		0.28755	0.31021	0.31273		0.27281
3272.77		0.28865	0.30952	0.31222		0.27316
3272.13		0.29062	0.30917	0.312		0.27278
3271.49		0.29386	0.30918	0.31209		0.2718
3270.85		0.29867	0.30945	0.31237		0.27044
3270.2		0.30501	0.30975	0.31259		0.26894
3269.56		0.31237	0.3099	0.31258		0.26749
3268.92		0.31995	0.30993	0.31244		0.26621
3268.27		0.32696	0.31008	0.31251		0.26511
3267.63		0.33292	0.31066	0.31317		0.26421
3266.99		0.3378	0.31186	0.31454		0.26352
3266.35		0.34195	0.3136	0.31641		0.26311
3265.7		0.34573	0.31546	0.31821		0.26304
3265.06		0.34915	0.31683	0.31925		0.26332
3264.42		0.35176	0.31722	0.31914		0.26385
3263.77		0.35286	0.31662	0.31805		0.26455
3263.13		0.35209	0.31546	0.31656		0.26531
3262.49		0.34972	0.31438	0.31535		0.26608
3261.85		0.3466	0.3141	0.31504		0.26688
3261.2		0.34368	0.31524	0.31622		0.26787
3260.56		0.34148	0.31814	0.31914		0.26931
3259.92		0.33998	0.32258	0.32353		0.27138
3259.27		0.33889	0.32786	0.32859		0.27396
3258.63		0.33788	0.33324	0.33353		0.27659
3257.99		0.33671	0.33838	0.33791		0.27855
3257.35		0.33533	0.34335	0.34179		0.2793
3256.7		0.33392	0.3484	0.34551		0.27877
3256.06		0.33272	0.35364	0.34959		0.27732
3255.42		0.33178	0.35887	0.35451		0.27551
3254.77		0.33084	0.36361	0.36037		0.27377
3254.13		0.32965	0.36728	0.36656		0.27235
3253.49		0.32813	0.36936	0.37193		0.27132
3252.85		0.32646	0.36957	0.37518		0.27065
3252.2		0.32491	0.36792	0.37563		0.27033
3251.56		0.32372	0.36479	0.3734		0.27037
3250.92		0.323	0.3607	0.36927		0.27083
3250.27		0.32269	0.35616	0.36412		0.27176
3249.63		0.32275	0.35159	0.35869		0.2732
3248.99		0.32325	0.3473	0.35351		0.27522
3248.35		0.32421	0.34348	0.34891		0.27786
3247.7		0.32535	0.34019	0.345		0.28111
3247.06		0.32622	0.33734	0.34172		0.28483
3246.42		0.32657	0.3349	0.33895		0.28875
3245.77		0.32649	0.33286	0.33665		0.29249
3245.13		0.32617	0.33119	0.33474		0.2956
3244.49		0.3256	0.32977	0.33313		0.29769
3243.85		0.32465	0.32857	0.33177		0.29852
3243.2		0.32327	0.32757	0.33066		0.29811
3242.56		0.32153	0.32676	0.32975		0.29662
3241.92		0.31961	0.32612	0.32901		0.29438
3241.27		0.31772	0.32574	0.32846		0.29171
3240.63		0.31602	0.3257	0.32813		0.28895
3239.99		0.31454	0.32609	0.32812		0.28628
3239.35		0.31326	0.32689	0.32854		0.28384
3238.7		0.31219	0.32801	0.3295		0.28168
3238.06		0.31132	0.32919	0.33093		0.2798
3237.42		0.31054	0.33008	0.33247		0.27815
3236.77		0.30978	0.33038	0.33363		0.27672
3236.13		0.30904	0.33003	0.33407		0.27556
3235.49		0.30838	0.32916	0.3337		0.27471
3234.85		0.30782	0.32795	0.33269		0.27413
3234.2		0.30731	0.32658	0.33126		0.27378
3233.56		0.30685	0.32518	0.32964		0.27358
3232.92		0.30641	0.32384	0.32804		0.27341
3232.27		0.30599	0.32261	0.32656		0.27318
3231.63		0.30558	0.32151	0.32528		0.27285
3230.99		0.3052	0.32056	0.32422		0.2724
3230.35		0.30484	0.31973	0.32334		0.27181
3229.7		0.30447	0.31899	0.32255		0.27109
3229.06		0.30407	0.3183	0.3218		0.27026
3228.42		0.30369	0.31768	0.3211		0.2694
3227.77		0.30336	0.31711	0.32046		0.26853
3227.13		0.30304	0.31658	0.31987		0.26764
3226.49		0.30274	0.31609	0.31933		0.26676
3225.85		0.30245	0.31566	0.31885		0.26595
3225.2		0.30217	0.31529	0.31843		0.26524
3224.56		0.3019	0.31493	0.31804		0.26461
3223.92		0.30166	0.31455	0.31765		0.26403
3223.27		0.30143	0.31416	0.31727		0.26347
3222.63		0.3012	0.31376	0.31688		0.26293
3221.99		0.30094	0.31337	0.31651		0.26244
3221.35		0.30064	0.31302	0.31618		0.26203
3220.7		0.30032	0.31273	0.31587		0.26165
3220.06		0.29999	0.31246	0.31554		0.26127
3219.42		0.29966	0.31218	0.31518		0.26086
3218.77		0.29937	0.31189	0.31482		0.26048
3218.13		0.29914	0.3116	0.31452		0.26017
3217.49		0.29894	0.31133	0.31427		0.25991
3216.85		0.29875	0.31104	0.314		0.25968
3216.2		0.29854	0.31074	0.31371		0.25945
3215.56		0.29833	0.31044	0.31344		0.2592
3214.92		0.29812	0.31017	0.31322		0.25893
3214.27		0.29791	0.30992	0.31304		0.25864
3213.63		0.29771	0.3097	0.31285		0.25835
3212.99		0.29751	0.30946	0.3126		0.25809
3212.35		0.29729	0.30921	0.3123		0.25787
3211.7		0.29702	0.30898	0.31199		0.2577
3211.06		0.29673	0.30878	0.31171		0.25756
3210.42		0.29643	0.30857	0.31144		0.25742
3209.77		0.29616	0.30832	0.31114		0.25722
3209.13		0.29592	0.30802	0.31083		0.25696
3208.49		0.29568	0.30769	0.31052		0.25669
3207.85		0.29543	0.30739	0.31025		0.25647
3207.2		0.2952	0.30713	0.31003		0.25632
3206.56		0.295	0.30692	0.30982		0.25623
3205.92		0.29483	0.3067	0.30959		0.25615
3205.27		0.29465	0.30645	0.30932		0.25604
3204.63		0.29446	0.3062	0.30903		0.25588
3203.99		0.29426	0.30597	0.30878		0.25568
3203.35		0.29404	0.30576	0.30857		0.25547
3202.7		0.29383	0.30555	0.30838		0.25528
3202.06		0.29363	0.30532	0.30819		0.25512
3201.42		0.29346	0.30508	0.30796		0.25497
3200.77		0.29328	0.30484	0.30771		0.25483
3200.13		0.29307	0.30462	0.30747		0.2547
3199.49		0.29285	0.30442	0.30728		0.2546
3198.85		0.29264	0.30426	0.30714		0.25451
3198.2		0.29241	0.30412	0.307		0.25442
3197.56		0.29217	0.30397	0.30681		0.2543
3196.92		0.29194	0.30381	0.3066		0.25417
3196.27		0.29175	0.30362	0.30639		0.25404
3195.63		0.2916	0.30338	0.30617		0.25392
3194.99		0.29145	0.30311	0.30592		0.25381
3194.35		0.29128	0.30288	0.30566		0.2537
3193.7		0.29109	0.30269	0.3054		0.25357
3193.06		0.29085	0.30253	0.30516		0.25342
3192.42		0.29062	0.30235	0.30497		0.25326
3191.77		0.29042	0.30216	0.30483		0.25312
3191.13		0.29026	0.30198	0.30472		0.25306
3190.49		0.29011	0.3018	0.30459		0.25305
3189.85		0.28993	0.30163	0.30442		0.25306
3189.2		0.28973	0.30148	0.30425		0.25301
3188.56		0.28953	0.30135	0.30408		0.25292
3187.92		0.28932	0.30122	0.30388		0.25279
3187.27		0.28916	0.30111	0.30371		0.25267
3186.63		0.28904	0.30099	0.30359		0.25256
3185.99		0.2889	0.30084	0.30349		0.25245
3185.35		0.2887	0.30065	0.30334		0.25234
3184.7		0.28847	0.30047	0.30314		0.25223
3184.06		0.28826	0.30034	0.30297		0.25216
3183.42		0.28809	0.30023	0.30284		0.25212
3182.77		0.28791	0.30007	0.30272		0.25207
3182.13		0.28773	0.29986	0.30259		0.252
3181.49		0.28757	0.29964	0.30244		0.25193
3180.85		0.2874	0.29944	0.30224		0.25187
3180.2		0.28722	0.29925	0.30202		0.25184
3179.56		0.28705	0.29906	0.3018		0.25182
3178.92		0.2869	0.29887	0.30163		0.25179
3178.27		0.28676	0.29868	0.30149		0.25175
3177.63		0.28664	0.29852	0.30137		0.2517
3176.99		0.28653	0.29843	0.30126		0.25167
3176.35		0.28643	0.29839	0.30115		0.25166
3175.7		0.28631	0.29832	0.301		0.25163
3175.06		0.28618	0.29819	0.30083		0.25157
3174.42		0.28608	0.29803	0.30067		0.25147
3173.77		0.28597	0.29782	0.3005		0.25136
3173.13		0.28577	0.29756	0.30029		0.25122
3172.49		0.28547	0.29725	0.30001		0.25106
3171.85		0.28512	0.29699	0.29973		0.25091
3171.2		0.28482	0.29677	0.29946		0.2508
3170.56		0.28457	0.29655	0.29921		0.2507
3169.92		0.28436	0.2963	0.29898		0.25061
3169.27		0.28417	0.29606	0.29877		0.25054
3168.63		0.28399	0.29586	0.29854		0.25049
3167.99		0.28377	0.29566	0.29827		0.25044
3167.35		0.28354	0.29545	0.29798		0.25037
3166.7		0.28332	0.29526	0.29772		0.25028
3166.06		0.28309	0.29506	0.29746		0.25018
3165.42		0.28284	0.29485	0.29718		0.25005
3164.77		0.28259	0.29462	0.29691		0.24991
3164.13		0.28238	0.2944	0.29669		0.24977
3163.49		0.2822	0.2942	0.29651		0.24964
3162.85		0.282	0.294	0.29634		0.24952
3162.2		0.28178	0.29378	0.29616		0.24941
3161.56		0.28159	0.29356	0.29596		0.24933
3160.92		0.28141	0.29333	0.29574		0.24927
3160.27		0.28123	0.2931	0.2955		0.24922
3159.63		0.28105	0.2929	0.29528		0.24915
3158.99		0.28087	0.29273	0.29508		0.24907
3158.35		0.28067	0.29255	0.29486		0.24898
3157.7		0.28046	0.29237	0.29462		0.2489
3157.06		0.28025	0.29223	0.29441		0.24886
3156.42		0.28005	0.29211	0.29427		0.24884
3155.77		0.27984	0.29195	0.29416		0.24882
3155.13		0.2796	0.29171	0.29404		0.24877
3154.49		0.27935	0.29145	0.29388		0.24871
3153.85		0.27911	0.29122	0.29369		0.24866
3153.2		0.27887	0.29103	0.29347		0.24861
3152.56		0.27862	0.29087	0.29321		0.24856
3151.92		0.27835	0.2907	0.29296		0.24851
3151.27		0.27808	0.29049	0.29274		0.24844
3150.63		0.27783	0.29022	0.29252		0.24832
3149.99		0.2776	0.28992	0.29227		0.24818
3149.35		0.27735	0.28964	0.292		0.24803
3148.7		0.27707	0.2894	0.29169		0.24791
3148.06		0.27674	0.28916	0.29136		0.24781
3147.42		0.27644	0.2889	0.29105		0.24773
3146.77		0.2762	0.28861	0.29079		0.24769
3146.13		0.27602	0.28832	0.29059		0.24767
3145.49		0.27586	0.28803	0.29039		0.24767
3144.85		0.27569	0.28778	0.29017		0.24768
3144.2		0.27549	0.28757	0.2899		0.24767
3143.56		0.27531	0.28736	0.28959		0.24764
3142.92		0.27512	0.28714	0.28926		0.24758
3142.27		0.2749	0.2869	0.28896		0.2475
3141.63		0.27466	0.28665	0.28871		0.24741
3140.99		0.27438	0.28639	0.28848		0.24732
3140.35		0.27411	0.28613	0.28825		0.24723
3139.7		0.27386	0.28587	0.28798		0.24715
3139.06		0.27362	0.28561	0.2877		0.24707
3138.42		0.27337	0.28534	0.28742		0.24698
3137.77		0.27311	0.28506	0.28715		0.24686
3137.13		0.27285	0.28479	0.28687		0.24672
3136.49		0.2726	0.28454	0.28654		0.24659
3135.85		0.27234	0.2843	0.2862		0.24649
3135.2		0.27212	0.28407	0.28586		0.24643
3134.56		0.27192	0.28385	0.28557		0.24642
3133.92		0.27173	0.28364	0.28533		0.24642
3133.27		0.27152	0.28341	0.28512		0.24638
3132.63		0.2713	0.28313	0.28492		0.24628
3131.99		0.27105	0.2828	0.28467		0.24614
3131.35		0.27078	0.28246	0.28436		0.246
3130.7		0.27049	0.28214	0.28401		0.24588
3130.06		0.27018	0.28185	0.28369		0.24578
3129.42		0.26987	0.28158	0.28343		0.24571
3128.77		0.26956	0.28131	0.2832		0.24565
3128.13		0.26927	0.28102	0.28294		0.24556
3127.49		0.26901	0.28074	0.28266		0.24542
3126.85		0.26878	0.28046	0.28233		0.24526
3126.2		0.26856	0.28018	0.28199		0.24513
3125.56		0.26832	0.27992	0.28164		0.24505
3124.92		0.26807	0.27965	0.2813		0.24503
3124.27		0.2678	0.27934	0.28101		0.24504
3123.63		0.2675	0.27901	0.28074		0.24502
3122.99		0.26719	0.2787	0.28049		0.24495
3122.35		0.26691	0.27843	0.28023		0.24482
3121.7		0.26667	0.27818	0.27993		0.24468
3121.06		0.26645	0.27795	0.27961		0.24458
3120.42		0.26624	0.27773	0.27928		0.24453
3119.77		0.26601	0.27749	0.27896		0.2445
3119.13		0.26575	0.27719	0.27866		0.24442
3118.49		0.26543	0.27683	0.27835		0.24431
3117.85		0.2651	0.27644	0.27804		0.24419
3117.2		0.26476	0.27607	0.27774		0.24406
3116.56		0.26443	0.27574	0.27743		0.24393
3115.92		0.26414	0.27546	0.27714		0.2438
3115.27		0.26389	0.27523	0.27686		0.2437
3114.63		0.26367	0.27504	0.27659		0.24363
3113.99		0.26346	0.27482	0.2763		0.24357
3113.35		0.26325	0.27458	0.27601		0.24351
3112.7		0.26306	0.27434	0.27576		0.24344
3112.06		0.26288	0.27413	0.27555		0.24339
3111.42		0.26263	0.27391	0.27532		0.24333
3110.77		0.26232	0.27366	0.27505		0.24326
3110.13		0.26201	0.27339	0.27476		0.24317
3109.49		0.26172	0.27309	0.27446		0.24308
3108.85		0.26144	0.27277	0.27414		0.24297
3108.2		0.26115	0.27244	0.27381		0.24286
3107.56		0.26085	0.27213	0.27352		0.24276
3106.92		0.26058	0.27184	0.27324		0.2427
3106.27		0.26033	0.27157	0.27296		0.24265
3105.63		0.26008	0.27132	0.27267		0.24261
3104.99		0.25982	0.27108	0.27238		0.24257
3104.35		0.25952	0.27079	0.27208		0.24248
3103.7		0.2592	0.27047	0.27176		0.24235
3103.06		0.25891	0.27017	0.27145		0.24223
3102.42		0.25867	0.26994	0.27118		0.24215
3101.77		0.25846	0.26975	0.27093		0.24207
3101.13		0.25821	0.26955	0.27068		0.24197
3100.49		0.25796	0.26933	0.27044		0.24187
3099.85		0.25773	0.26909	0.27023		0.2418
3099.2		0.2575	0.26882	0.27		0.24174
3098.56		0.25725	0.26854	0.26971		0.24165
3097.92		0.25699	0.26826	0.26938		0.24154
3097.27		0.25674	0.268	0.26906		0.24144
3096.63		0.25647	0.26772	0.26878		0.24137
3095.99		0.25621	0.26743	0.26854		0.24131
3095.35		0.25596	0.26715	0.26833		0.24122
3094.7		0.2557	0.26689	0.26813		0.24107
3094.06		0.25542	0.26663	0.2679		0.2409
3093.42		0.25512	0.26636	0.26765		0.24075
3092.77		0.25486	0.26614	0.26741		0.24066
3092.13		0.25466	0.26596	0.2672		0.24063
3091.49		0.25449	0.26577	0.26698		0.24062
3090.85		0.2543	0.26554	0.26673		0.24062
3090.2		0.25408	0.2653	0.26643		0.24065
3089.56		0.25385	0.26508	0.26611		0.24069
3088.92		0.25364	0.26485	0.26579		0.24068
3088.27		0.25347	0.26463	0.26554		0.2406
3087.63		0.25339	0.26444	0.2654		0.24047
3086.99		0.25333	0.26427	0.26531		0.24035
3086.35		0.25323	0.26409	0.26518		0.24025
3085.7		0.25305	0.26384	0.26495		0.24017
3085.06		0.25284	0.26354	0.26463		0.24008
3084.42		0.25264	0.26321	0.26427		0.23996
3083.77		0.25246	0.2629	0.26393		0.23982
3083.13		0.25229	0.26266	0.26369		0.2397
3082.49		0.25213	0.26252	0.26356		0.23966
3081.85		0.25194	0.26242	0.26347		0.23965
3081.2		0.2517	0.26229	0.26335		0.23964
3080.56		0.25145	0.2621	0.26316		0.23958
3079.92		0.2512	0.26186	0.26291		0.2395
3079.27		0.25096	0.26162	0.26266		0.23944
3078.63		0.25069	0.26139	0.26241		0.2394
3077.99		0.25039	0.26115	0.26217		0.23936
3077.35		0.25009	0.26093	0.26197		0.23933
3076.7		0.24981	0.26075	0.26179		0.23928
3076.06		0.24958	0.26061	0.26164		0.23921
3075.42		0.24938	0.26049	0.26149		0.23911
3074.77		0.2492	0.26037	0.26134		0.23899
3074.13		0.24901	0.26021	0.26118		0.23886
3073.49		0.24882	0.26002	0.26101		0.23876
3072.85		0.24866	0.25983	0.26084		0.23868
3072.2		0.24851	0.25962	0.26065		0.23862
3071.56		0.24837	0.25939	0.26044		0.23856
3070.92		0.24822	0.25915	0.26022		0.23849
3070.27		0.24807	0.25891	0.26001		0.23841
3069.63		0.24793	0.25872	0.25981		0.2383
3068.99		0.24781	0.25858	0.25964		0.2382
3068.35		0.24771	0.25848	0.25952		0.23813
3067.7		0.24759	0.25838	0.2594		0.2381
3067.06		0.24742	0.2582	0.25925		0.23807
3066.42		0.24722	0.25797	0.25905		0.23801
3065.77		0.24703	0.25777	0.25884		0.23794
3065.13		0.24688	0.2576	0.25865		0.23786
3064.49		0.24674	0.25745	0.25846		0.23777
3063.85		0.2466	0.25727	0.25826		0.23769
3063.2		0.24645	0.25709	0.25807		0.23763
3062.56		0.2463	0.25691	0.25791		0.23759
3061.92		0.24613	0.25675	0.25776		0.23754
3061.27		0.24594	0.25659	0.25762		0.23748
3060.63		0.24574	0.25642	0.25745		0.23741
3059.99		0.24555	0.25626	0.25726		0.23734
3059.35		0.24537	0.25611	0.25707		0.23729
3058.7		0.24521	0.25598	0.25693		0.23726
3058.06		0.24506	0.25586	0.25683		0.23723
3057.42		0.24491	0.25573	0.25672		0.23719
3056.77		0.24477	0.25561	0.25656		0.23712
3056.13		0.24466	0.25552	0.25638		0.23706
3055.49		0.24455	0.25546	0.25622		0.23704
3054.85		0.24441	0.25538	0.25609		0.23704
3054.2		0.24423	0.25525	0.25599		0.23704
3053.56		0.24409	0.2551	0.25591		0.23702
3052.92		0.24399	0.25496	0.25584		0.23697
3052.27		0.24394	0.25487	0.25576		0.23688
3051.63		0.2439	0.2548	0.25565		0.23676
3050.99		0.24387	0.25474	0.25553		0.23663
3050.35		0.24385	0.25463	0.25539		0.2365
3049.7		0.24387	0.25448	0.25524		0.23638
3049.06		0.24396	0.25432	0.25512		0.23624
3048.42		0.24412	0.2542	0.25505		0.23612
3047.77		0.24427	0.25412	0.25499		0.23603
3047.13		0.2443	0.25406	0.25487		0.23599
3046.49		0.24423	0.25398	0.25472		0.23599
3045.85		0.24409	0.25389	0.25459		0.23596
3045.2		0.24391	0.25377	0.25448		0.23586
3044.56		0.24369	0.25362	0.25437		0.23573
3043.92		0.24349	0.25349	0.25426		0.23562
3043.27		0.24334	0.25341	0.25416		0.23558
3042.63		0.24324	0.25336	0.25405		0.23557
3041.99		0.24318	0.25331	0.25392		0.23554
3041.35		0.24318	0.25322	0.2538		0.23546
3040.7		0.24324	0.2531	0.25371		0.23534
3040.06		0.24331	0.25294	0.25365		0.23521
3039.42		0.24334	0.2528	0.25359		0.23509
3038.77		0.24332	0.25271	0.25351		0.235
3038.13		0.24325	0.25264	0.25341		0.23496
3037.49		0.24314	0.25254	0.25327		0.23495
3036.85		0.24301	0.25241	0.25312		0.23493
3036.2		0.24289	0.25231	0.25299		0.23488
3035.56		0.2428	0.25226	0.25288		0.2348
3034.92		0.24268	0.25222	0.25278		0.23469
3034.27		0.24252	0.25215	0.25267		0.23458
3033.63		0.24233	0.25206	0.25256		0.23449
3032.99		0.24209	0.25195	0.25245		0.23442
3032.35		0.24181	0.25177	0.2523		0.23436
3031.7		0.24154	0.25156	0.25214		0.2343
3031.06		0.24134	0.25137	0.25198		0.23425
3030.42		0.24119	0.2512	0.25183		0.23423
3029.77		0.24106	0.25107	0.25169		0.23423
3029.13		0.24094	0.251	0.2516		0.23424
3028.49		0.24084	0.251	0.25154		0.23425
3027.85		0.24073	0.25103	0.25151		0.23423
3027.2		0.2406	0.25102	0.2515		0.23418
3026.56		0.24045	0.251	0.25155		0.23414
3025.92		0.2403	0.25099	0.25166		0.23413
3025.27		0.24015	0.25096	0.25175		0.23413
3024.63		0.24	0.2509	0.25174		0.23413
3023.99		0.23987	0.25078	0.25161		0.23414
3023.35		0.23976	0.25064	0.25142		0.23415
3022.7		0.23963	0.25048	0.25121		0.23415
3022.06		0.23945	0.25031	0.25101		0.23415
3021.42		0.23929	0.25017	0.25088		0.23416
3020.77		0.23922	0.25009	0.25083		0.23417
3020.13		0.23929	0.25008	0.25083		0.23417
3019.49		0.2395	0.25013	0.25088		0.23417
3018.85		0.23981	0.25021	0.25095		0.23418
3018.2		0.24015	0.25028	0.25102		0.23418
3017.56		0.24043	0.2503	0.25105		0.23415
3016.92		0.24063	0.25029	0.25102		0.23409
3016.27		0.24077	0.25027	0.25096		0.23405
3015.63		0.24088	0.25025	0.25088		0.23402
3014.99		0.24097	0.25018	0.25076		0.234
3014.35		0.24107	0.25008	0.25065		0.23396
3013.7		0.24121	0.25001	0.25059		0.23389
3013.06		0.24141	0.25	0.25059		0.23383
3012.42		0.24164	0.25001	0.25062		0.23376
3011.77		0.24185	0.25001	0.25064		0.23371
3011.13		0.242	0.24999	0.25064		0.23368
3010.49		0.24203	0.24998	0.25067		0.23369
3009.85		0.24193	0.25002	0.25074		0.2337
3009.2		0.24174	0.25016	0.25091		0.23374
3008.56		0.24152	0.25041	0.25116		0.23383
3007.92		0.2413	0.25073	0.25148		0.23395
3007.27		0.2411	0.25111	0.25184		0.23411
3006.63		0.24099	0.25157	0.25228		0.23431
3005.99		0.24099	0.25208	0.25276		0.23459
3005.35		0.24109	0.25258	0.25324		0.23493
3004.7		0.24124	0.25299	0.25363		0.23529
3004.06		0.24142	0.25322	0.25385		0.23564
3003.42		0.24161	0.25326	0.25387		0.23596
3002.77		0.24178	0.25311	0.2537		0.23624
3002.13		0.24191	0.25288	0.25344		0.23648
3001.49		0.24199	0.25267	0.25322		0.23666
3000.85		0.24199	0.25254	0.25307		0.23682
3000.2		0.24188	0.25244	0.25296		0.23696
2999.56		0.24169	0.25232	0.25285		0.23712
2998.92		0.24148	0.25217	0.25272		0.23729
2998.27		0.24129	0.25199	0.25255		0.23742
2997.63		0.2411	0.25181	0.25237		0.23751
2996.99		0.24089	0.25163	0.25218		0.23754
2996.35		0.24065	0.25146	0.25201		0.23754
2995.7		0.24044	0.25134	0.25191		0.23755
2995.06		0.24035	0.25138	0.25193		0.2376
2994.42		0.24042	0.25162	0.25213		0.23769
2993.77		0.2406	0.25204	0.25245		0.23781
2993.13		0.24082	0.25253	0.25287		0.23795
2992.49		0.24105	0.25302	0.25335		0.2381
2991.85		0.24127	0.25351	0.25387		0.23828
2991.2		0.24149	0.25395	0.2544		0.23852
2990.56		0.24172	0.25431	0.25485		0.2388
2989.92		0.24197	0.25457	0.25522		0.23908
2989.27		0.24224	0.25474	0.25549		0.23934
2988.63		0.24254	0.25485	0.25565		0.23957
2987.99		0.24284	0.25491	0.25571		0.23977
2987.35		0.24316	0.25495	0.25568		0.23996
2986.7		0.2435	0.25498	0.25561		0.24017
2986.06		0.24382	0.25498	0.25551		0.24037
2985.42		0.24411	0.25491	0.25542		0.24055
2984.77		0.24435	0.25481	0.25535		0.24072
2984.13		0.24453	0.25472	0.25529		0.24092
2983.49		0.2446	0.25468	0.25522		0.24112
2982.85		0.24459	0.25469	0.25517		0.24129
2982.2		0.24455	0.25476	0.25518		0.24142
2981.56		0.24453	0.25488	0.25529		0.24153
2980.92		0.24453	0.25503	0.25546		0.24167
2980.27		0.24455	0.25519	0.25567		0.24183
2979.63		0.2446	0.25536	0.25589		0.24201
2978.99		0.24469	0.25551	0.25611		0.24218
2978.35		0.24482	0.25566	0.2563		0.24232
2977.7		0.24497	0.25582	0.25647		0.24243
2977.06		0.24514	0.25602	0.25664		0.24253
2976.42		0.2453	0.25623	0.25681		0.24262
2975.77		0.24547	0.2564	0.25695		0.24271
2975.13		0.2457	0.25656	0.25712		0.24278
2974.49		0.24599	0.25676	0.25734		0.24286
2973.85		0.24628	0.25703	0.25762		0.24294
2973.2		0.24655	0.25733	0.25793		0.24301
2972.56		0.24689	0.25766	0.25824		0.2431
2971.92		0.24738	0.25797	0.25853		0.24325
2971.27		0.24793	0.25821	0.25875		0.24347
2970.63		0.24838	0.25836	0.25884		0.24373
2969.99		0.24866	0.25842	0.25881		0.24402
2969.35		0.24883	0.25844	0.25873		0.24431
2968.7		0.24894	0.25842	0.25865		0.24457
2968.06		0.24903	0.25835	0.25856		0.24478
2967.42		0.24913	0.25825	0.25848		0.24496
2966.77		0.24924	0.25818	0.25843		0.24514
2966.13		0.24931	0.25815	0.25843		0.24534
2965.49		0.24934	0.2582	0.25853		0.24555
2964.85		0.24936	0.25837	0.25879		0.24574
2964.2		0.24941	0.2587	0.25922		0.24588
2963.56		0.24952	0.25917	0.25977		0.24593
2962.92		0.24969	0.25976	0.26041		0.24592
2962.27		0.2499	0.26045	0.26111		0.24591
2961.63		0.25009	0.26114	0.26178		0.24593
2960.99		0.25014	0.26167	0.26231		0.246
2960.35		0.24998	0.26195	0.2626		0.24607
2959.7		0.24969	0.26199	0.26268		0.24613
2959.06		0.24935	0.26188	0.26259		0.24615
2958.42		0.24902	0.2617	0.26238		0.24615
2957.77		0.24874	0.2615	0.26213		0.24614
2957.13		0.24852	0.26133	0.2619		0.24612
2956.49		0.24833	0.2612	0.26174		0.2461
2955.85		0.24817	0.26108	0.26161		0.24606
2955.2		0.24803	0.26097	0.2615		0.24601
2954.56		0.24793	0.26084	0.26139		0.24599
2953.92		0.24786	0.26066	0.26121		0.24598
2953.28		0.24775	0.26038	0.26093		0.24592
2952.63		0.24757	0.26002	0.26054		0.24582
2951.99		0.24733	0.25961	0.26012		0.24573
2951.35		0.24702	0.2592	0.25972		0.2457
2950.7		0.24663	0.25884	0.25938		0.24575
2950.06		0.24619	0.2586	0.25911		0.24586
2949.42		0.24574	0.2585	0.25896		0.246
2948.78		0.24528	0.25854	0.25893		0.24615
2948.13		0.24484	0.25868	0.25904		0.24632
2947.49		0.24444	0.2589	0.25927		0.24655
2946.85		0.24411	0.25918	0.25961		0.2468
2946.2		0.24383	0.25952	0.26004		0.24707
2945.56		0.2436	0.25989	0.26049		0.24733
2944.92		0.24338	0.26025	0.26093		0.24757
2944.28		0.24317	0.26056	0.26132		0.2478
2943.63		0.24296	0.26083	0.26163		0.24801
2942.99		0.24279	0.26106	0.26189		0.24821
2942.35		0.24272	0.26127	0.26214		0.24837
2941.7		0.24272	0.26146	0.26237		0.24847
2941.06		0.24276	0.26162	0.26258		0.2485
2940.42		0.24279	0.26177	0.26276		0.24844
2939.78		0.24281	0.2619	0.26288		0.24833
2939.13		0.24282	0.26196	0.26293		0.24814
2938.49		0.24281	0.26193	0.2629		0.24791
2937.85		0.2428	0.26183	0.26281		0.24765
2937.2		0.2428	0.26169	0.26267		0.24738
2936.56		0.24281	0.26151	0.26247		0.24709
2935.92		0.24282	0.26126	0.26219		0.2468
2935.28		0.24284	0.26094	0.26183		0.24651
2934.63		0.24286	0.26057	0.26142		0.24626
2933.99		0.24288	0.26016	0.26099		0.24605
2933.35		0.24289	0.25975	0.26058		0.24586
2932.7		0.24288	0.25938	0.26019		0.24568
2932.06		0.24284	0.25905	0.25981		0.24549
2931.42		0.2428	0.25874	0.25947		0.24528
2930.78		0.2428	0.25844	0.25917		0.24504
2930.13		0.24283	0.25814	0.25891		0.24477
2929.49		0.24286	0.25783	0.25863		0.24446
2928.85		0.24288	0.25754	0.25833		0.24413
2928.2		0.24289	0.25732	0.25806		0.24383
2927.56		0.2429	0.25718	0.25785		0.24357
2926.92		0.24289	0.25707	0.25768		0.24333
2926.28		0.24284	0.25696	0.25751		0.24305
2925.63		0.24275	0.25683	0.25735		0.24275
2924.99		0.24267	0.25667	0.25721		0.24246
2924.35		0.24259	0.25647	0.25708		0.24219
2923.7		0.2425	0.25628	0.25696		0.24196
2923.06		0.24242	0.25613	0.25684		0.24175
2922.42		0.24234	0.256	0.25669		0.24156
2921.78		0.24222	0.25585	0.2565		0.24136
2921.13		0.24207	0.25568	0.25629		0.24117
2920.49		0.2419	0.25551	0.25611		0.24097
2919.85		0.24175	0.25535	0.25594		0.24074
2919.2		0.24161	0.25516	0.25575		0.24048
2918.56		0.24149	0.25492	0.25553		0.24021
2917.92		0.24136	0.25466	0.25528		0.23995
2917.28		0.24122	0.2544	0.25506		0.2397
2916.63		0.24107	0.25419	0.25488		0.23945
2915.99		0.24096	0.25405	0.25474		0.23921
2915.35		0.24088	0.25395	0.25458		0.23902
2914.7		0.24077	0.25382	0.25436		0.23888
2914.06		0.2406	0.25361	0.25407		0.23872
2913.42		0.24037	0.25333	0.25375		0.23853
2912.78		0.24012	0.253	0.25342		0.23831
2912.13		0.23984	0.25264	0.25308		0.23808
2911.49		0.23956	0.25227	0.25277		0.23785
2910.85		0.23928	0.25194	0.25248		0.23762
2910.2		0.23898	0.25163	0.25219		0.23739
2909.56		0.23864	0.2513	0.25189		0.23714
2908.92		0.23827	0.25097	0.25156		0.23688
2908.28		0.23794	0.25067	0.25127		0.23664
2907.63		0.23771	0.25042	0.25103		0.23645
2906.99		0.23756	0.25019	0.25081		0.23631
2906.35		0.23744	0.24996	0.25059		0.23622
2905.7		0.23732	0.24976	0.25041		0.23617
2905.06		0.23717	0.24958	0.25024		0.23612
2904.42		0.237	0.2494	0.25007		0.23604
2903.78		0.23681	0.24924	0.2499		0.23593
2903.13		0.23665	0.24911	0.24977		0.23582
2902.49		0.23652	0.24902	0.24967		0.23573
2901.85		0.2364	0.24893	0.24958		0.23565
2901.2		0.23629	0.24886	0.2495		0.23558
2900.56		0.2362	0.24881	0.24942		0.23548
2899.92		0.2361	0.24875	0.24933		0.23536
2899.28		0.23599	0.24864	0.24922		0.23521
2898.63		0.2359	0.24851	0.24913		0.23506
2897.99		0.23587	0.24841	0.2491		0.23496
2897.35		0.23589	0.24836	0.2491		0.23489
2896.7		0.23594	0.24834	0.2491		0.23485
2896.06		0.23599	0.24833	0.24909		0.23483
2895.42		0.23605	0.24833	0.24908		0.23483
2894.78		0.2361	0.24835	0.24904		0.23482
2894.13		0.2361	0.24837	0.24898		0.23481
2893.49		0.2361	0.2484	0.24892		0.23478
2892.85		0.2361	0.24842	0.24891		0.23475
2892.2		0.23613	0.24839	0.24891		0.2347
2891.56		0.23615	0.24829	0.24888		0.23464
2890.92		0.23615	0.24817	0.24882		0.23457
2890.28		0.23614	0.24806	0.24873		0.23448
2889.63		0.2361	0.24799	0.24862		0.23439
2888.99		0.23604	0.24797	0.24854		0.23432
2888.35		0.236	0.24798	0.24851		0.23427
2887.7		0.23599	0.248	0.24853		0.23422
2887.06		0.23599	0.24799	0.24857		0.23414
2886.42		0.23599	0.24797	0.24862		0.23407
2885.78		0.23596	0.24796	0.24869		0.23403
2885.13		0.23592	0.24799	0.24875		0.23404
2884.49		0.23588	0.24805	0.24879		0.23405
2883.85		0.23586	0.24814	0.24884		0.23407
2883.2		0.23588	0.24827	0.24891		0.2341
2882.56		0.23588	0.24839	0.249		0.23414
2881.92		0.23583	0.24847	0.24907		0.23418
2881.28		0.23575	0.24849	0.2491		0.23418
2880.63		0.23563	0.24846	0.24909		0.23416
2879.99		0.23545	0.2484	0.24903		0.23411
2879.35		0.2352	0.24832	0.24897		0.23406
2878.7		0.23489	0.24825	0.24891		0.23404
2878.06		0.23458	0.24822	0.24889		0.23404
2877.42		0.23429	0.24822	0.2489		0.23403
2876.78		0.23406	0.24824	0.24893		0.23399
2876.13		0.2339	0.24828	0.24899		0.23389
2875.49		0.23377	0.24833	0.24905		0.23373
2874.85		0.23365	0.24832	0.24904		0.23353
2874.2		0.23352	0.24824	0.24896		0.23331
2873.56		0.23338	0.24807	0.2488		0.2331
2872.92		0.23325	0.24786	0.2486		0.23287
2872.28		0.23313	0.24763	0.24837		0.23262
2871.63		0.23301	0.24743	0.24814		0.23238
2870.99		0.2329	0.24723	0.24791		0.23216
2870.35		0.23279	0.24701	0.24767		0.23197
2869.7		0.23266	0.24676	0.24743		0.23177
2869.06		0.23253	0.24651	0.24718		0.23156
2868.42		0.23238	0.24627	0.24693		0.23132
2867.78		0.2322	0.24606	0.24667		0.23109
2867.13		0.23201	0.24584	0.2464		0.23086
2866.49		0.23184	0.24563	0.24617		0.23067
2865.85		0.23172	0.24543	0.246		0.23049
2865.2		0.23162	0.24525	0.24584		0.23031
2864.56		0.23151	0.2451	0.24567		0.23014
2863.92		0.2314	0.24497	0.2455		0.23
2863.28		0.23128	0.24485	0.24535		0.2299
2862.63		0.23116	0.24474	0.24525		0.22981
2861.99		0.23103	0.24466	0.24522		0.22973
2861.35		0.23091	0.24459	0.2452		0.22966
2860.7		0.23079	0.24451	0.24515		0.22961
2860.06		0.23067	0.2444	0.24504		0.22958
2859.42		0.23057	0.2443	0.24492		0.22956
2858.78		0.23049	0.24425	0.24484		0.22957
2858.13		0.23043	0.24421	0.24479		0.22958
2857.49		0.23037	0.24415	0.24474		0.22959
2856.85		0.23031	0.24406	0.24467		0.22958
2856.2		0.23025	0.24394	0.2446		0.22955
2855.56		0.23017	0.24382	0.24451		0.22949
2854.92		0.23008	0.2437	0.24443		0.2294
2854.28		0.23	0.24359	0.24432		0.22928
2853.63		0.22992	0.24349	0.2442		0.22915
2852.99		0.22984	0.24339	0.24406		0.22902
2852.35		0.22975	0.2433	0.24391		0.2289
2851.7		0.22968	0.24322	0.24378		0.22877
2851.06		0.22959	0.24312	0.24365		0.22861
2850.42		0.22947	0.24297	0.24349		0.2284
2849.78		0.22935	0.24279	0.24334		0.22818
2849.13		0.22927	0.24264	0.24325		0.22794
2848.49		0.22922	0.24253	0.2432		0.22771
2847.85		0.22916	0.24242	0.24313		0.22747
2847.2		0.22908	0.24232	0.24303		0.22723
2846.56		0.22899	0.2422	0.24287		0.22702
2845.92		0.22884	0.242	0.24264		0.22681
2845.28		0.22861	0.24169	0.24233		0.22659
2844.63		0.22832	0.24134	0.242		0.22639
2843.99		0.22802	0.24103	0.24168		0.22622
2843.35		0.22774	0.24079	0.24141		0.22606
2842.7		0.22749	0.24058	0.24115		0.22588
2842.06		0.22727	0.24037	0.24092		0.22565
2841.42		0.22709	0.24017	0.2407		0.22539
2840.78		0.22693	0.23997	0.24051		0.22515
2840.13		0.22678	0.23977	0.24033		0.22496
2839.49		0.22665	0.2396	0.24016		0.22482
2838.85		0.22651	0.23943	0.23999		0.22473
2838.2		0.22635	0.23922	0.23979		0.22463
2837.56		0.22616	0.23896	0.23955		0.22451
2836.92		0.22599	0.2387	0.2393		0.22439
2836.28		0.22585	0.23847	0.23909		0.22426
2835.63		0.22573	0.23826	0.23891		0.2241
2834.99		0.22561	0.23807	0.23875		0.22389
2834.35		0.22549	0.23788	0.23859		0.22367
2833.7		0.22535	0.23769	0.23841		0.22346
2833.06		0.22517	0.23751	0.2382		0.22325
2832.42		0.22499	0.23733	0.23797		0.22308
2831.78		0.22484	0.23718	0.23777		0.22294
2831.13		0.22473	0.23704	0.2376		0.22283
2830.49		0.22462	0.2369	0.23744		0.22272
2829.85		0.22451	0.23677	0.23728		0.22256
2829.2		0.22443	0.23663	0.23713		0.2224
2828.56		0.22439	0.23651	0.23701		0.22225
2827.92		0.22437	0.23638	0.23689		0.22212
2827.28		0.22433	0.23627	0.23677		0.22201
2826.63		0.2243	0.23618	0.23666		0.22191
2825.99		0.22426	0.23609	0.23655		0.22181
2825.35		0.2242	0.23599	0.23644		0.22168
2824.7		0.22412	0.23586	0.23634		0.22154
2824.06		0.22405	0.23572	0.23625		0.22143
2823.42		0.224	0.23559	0.23614		0.22133
2822.78		0.22398	0.23548	0.23602		0.22123
2822.13		0.22399	0.23539	0.23589		0.22112
2821.49		0.22399	0.2353	0.23576		0.22099
2820.85		0.22396	0.2352	0.23564		0.22084
2820.2		0.22391	0.23508	0.23554		0.2207
2819.56		0.22383	0.23496	0.23545		0.22056
2818.92		0.22371	0.23483	0.23536		0.22041
2818.28		0.22354	0.2347	0.23525		0.22027
2817.63		0.22336	0.23459	0.23512		0.22014
2816.99		0.2232	0.2345	0.23499		0.22004
2816.35		0.22307	0.23441	0.23489		0.21998
2815.7		0.22294	0.23432	0.2348		0.21993
2815.06		0.22282	0.23421	0.2347		0.21984
2814.42		0.22269	0.2341	0.23458		0.21974
2813.78		0.22255	0.23397	0.23443		0.21962
2813.13		0.2224	0.23384	0.23429		0.2195
2812.49		0.22225	0.23371	0.23419		0.2194
2811.85		0.22209	0.23359	0.23411		0.21929
2811.2		0.22193	0.23349	0.23403		0.21918
2810.56		0.2218	0.23341	0.23393		0.21907
2809.92		0.22172	0.23336	0.23383		0.21898
2809.28		0.22168	0.23329	0.23375		0.21891
2808.63		0.22166	0.23318	0.23367		0.21884
2807.99		0.22164	0.23306	0.2336		0.21872
2807.35		0.22161	0.23293	0.23353		0.21856
2806.7		0.22155	0.23279	0.23343		0.21837
2806.06		0.22142	0.23264	0.23326		0.21818
2805.42		0.22126	0.2325	0.23307		0.21802
2804.78		0.2211	0.23239	0.23292		0.21789
2804.13		0.22098	0.23229	0.23283		0.21779
2803.49		0.22088	0.2322	0.23278		0.2177
2802.85		0.22081	0.23211	0.23272		0.21762
2802.2		0.22073	0.23202	0.23264		0.21757
2801.56		0.22063	0.23189	0.2325		0.21752
2800.92		0.22052	0.23175	0.23234		0.21746
2800.28		0.22041	0.23163	0.2322		0.21737
2799.63		0.22032	0.23154	0.23211		0.21727
2798.99		0.22022	0.23147	0.23204		0.21719
2798.35		0.22011	0.23141	0.23196		0.21712
2797.7		0.22003	0.23135	0.23186		0.21705
2797.06		0.21997	0.23129	0.23173		0.21695
2796.42		0.21989	0.2312	0.2316		0.21683
2795.78		0.21981	0.23109	0.23152		0.2167
2795.13		0.21973	0.23101	0.23148		0.21658
2794.49		0.21967	0.23095	0.23146		0.21648
2793.85		0.21962	0.2309	0.23144		0.21639
2793.2		0.21957	0.23086	0.2314		0.21631
2792.56		0.2195	0.2308	0.23132		0.21623
2791.92		0.2194	0.2307	0.2312		0.21615
2791.28		0.21924	0.23053	0.23106		0.21606
2790.63		0.21906	0.23033	0.23091		0.21594
2789.99		0.21893	0.23015	0.23078		0.21581
2789.35		0.21885	0.23001	0.23066		0.21568
2788.7		0.2188	0.22992	0.23055		0.21557
2788.06		0.21876	0.22987	0.23047		0.21548
2787.42		0.2187	0.22985	0.23043		0.2154
2786.78		0.21861	0.2298	0.2304		0.21533
2786.13		0.21851	0.22973	0.23035		0.21523
2785.49		0.21843	0.22965	0.23027		0.21513
2784.85		0.21838	0.22958	0.23019		0.21504
2784.2		0.21834	0.22951	0.23009		0.21497
2783.56		0.21827	0.22943	0.23001		0.21493
2782.92		0.21819	0.22937	0.22995		0.21493
2782.28		0.21809	0.22933	0.22989		0.21492
2781.63		0.21798	0.22928	0.22982		0.21486
2780.99		0.21787	0.22921	0.22975		0.21477
2780.35		0.21779	0.22911	0.22967		0.21467
2779.7		0.21771	0.22902	0.22959		0.2146
2779.06		0.21764	0.22893	0.22951		0.21453
2778.42		0.21756	0.22886	0.22943		0.21446
2777.78		0.21751	0.22881	0.22936		0.21437
2777.13		0.21746	0.22876	0.22929		0.21427
2776.49		0.21741	0.2287	0.22921		0.21416
2775.85		0.21734	0.22865	0.22914		0.21407
2775.2		0.21726	0.2286	0.2291		0.21401
2774.56		0.21718	0.22853	0.22908		0.21395
2773.92		0.21712	0.22843	0.22906		0.21388
2773.28		0.21709	0.22831	0.22903		0.21381
2772.63		0.21708	0.22823	0.22899		0.21374
2771.99		0.21705	0.22817	0.22893		0.21368
2771.35		0.21697	0.2281	0.22883		0.21359
2770.7		0.21688	0.22799	0.22871		0.21348
2770.06		0.21679	0.22788	0.2286		0.21336
2769.42		0.2167	0.22778	0.22851		0.21326
2768.78		0.21662	0.22772	0.22844		0.21318
2768.13		0.21655	0.2277	0.22839		0.21314
2767.49		0.21651	0.22769	0.22834		0.2131
2766.85		0.21647	0.22766	0.22825		0.21304
2766.2		0.21643	0.22763	0.22815		0.21297
2765.56		0.21638	0.2276	0.22807		0.2129
2764.92		0.21633	0.22757	0.22801		0.21283
2764.28		0.21624	0.22753	0.22795		0.21274
2763.63		0.21613	0.22747	0.22786		0.21265
2762.99		0.21601	0.22738	0.22778		0.21258
2762.35		0.2159	0.22727	0.22772		0.21253
2761.7		0.21581	0.22714	0.22765		0.21248
2761.06		0.21575	0.22704	0.22757		0.21241
2760.42		0.21572	0.22696	0.22747		0.21234
2759.78		0.21571	0.22691	0.22738		0.21229
2759.13		0.21571	0.22686	0.22733		0.21225
2758.49		0.21571	0.22683	0.22733		0.21221
2757.85		0.21569	0.22679	0.22732		0.21218
2757.2		0.21562	0.22672	0.22728		0.21212
2756.56		0.21553	0.22662	0.22718		0.21203
2755.92		0.21544	0.22653	0.22708		0.21191
2755.28		0.21536	0.22647	0.22701		0.2118
2754.63		0.21529	0.22642	0.22698		0.21173
2753.99		0.21522	0.22637	0.22696		0.21168
2753.35		0.21515	0.2263	0.22692		0.21163
2752.7		0.21506	0.22623	0.22685		0.21156
2752.06		0.21496	0.22616	0.22676		0.21145
2751.42		0.21489	0.22611	0.22667		0.21134
2750.78		0.21484	0.22608	0.2266		0.21125
2750.13		0.21478	0.22604	0.22654		0.21118
2749.49		0.21469	0.226	0.22649		0.21115
2748.85		0.21458	0.22595	0.22644		0.21113
2748.2		0.21448	0.22588	0.2264		0.21111
2747.56		0.21439	0.22579	0.22635		0.21107
2746.92		0.21429	0.2257	0.22629		0.21099
2746.28		0.21418	0.22563	0.22624		0.21088
2745.63		0.21406	0.22557	0.22618		0.21075
2744.99		0.21396	0.22552	0.22612		0.21066
2744.35		0.21388	0.22549	0.22608		0.21061
2743.7		0.21383	0.22548	0.22604		0.2106
2743.06		0.21379	0.22547	0.22601		0.2106
2742.42		0.21372	0.22547	0.22597		0.21058
2741.78		0.21361	0.22544	0.22592		0.21052
2741.13		0.2135	0.22538	0.22583		0.21042
2740.49		0.2134	0.22527	0.22571		0.2103
2739.85		0.21332	0.22513	0.22557		0.21019
2739.2		0.21327	0.225	0.22545		0.21011
2738.56		0.21323	0.22491	0.22536		0.21004
2737.92		0.2132	0.22482	0.22529		0.20998
2737.28		0.21315	0.22471	0.22521		0.20992
2736.63		0.21309	0.2246	0.22514		0.20986
2735.99		0.21302	0.22451	0.22507		0.20979
2735.35		0.21295	0.22443	0.22499		0.20971
2734.7		0.21287	0.22435	0.2249		0.20964
2734.06		0.21279	0.22429	0.22482		0.20958
2733.42		0.21273	0.22425	0.22474		0.20951
2732.78		0.21265	0.22419	0.22464		0.20942
2732.13		0.21257	0.22411	0.22455		0.20931
2731.49		0.21251	0.22401	0.22448		0.20921
2730.85		0.21247	0.22391	0.22442		0.20914
2730.2		0.21244	0.22381	0.22434		0.2091
2729.56		0.21241	0.22375	0.22427		0.20907
2728.92		0.21241	0.22374	0.22421		0.20904
2728.28		0.21239	0.22374	0.22418		0.20901
2727.63		0.21231	0.2237	0.22413		0.20896
2726.99		0.21219	0.22361	0.22406		0.20891
2726.35		0.21205	0.22349	0.22398		0.20883
2725.7		0.21192	0.22337	0.2239		0.20874
2725.06		0.2118	0.22326	0.22382		0.20864
2724.42		0.21169	0.22316	0.22376		0.20855
2723.78		0.21159	0.22307	0.22372		0.20848
2723.13		0.21152	0.22299	0.22368		0.20843
2722.49		0.21146	0.22292	0.22361		0.20837
2721.85		0.2114	0.22287	0.22352		0.20831
2721.2		0.21133	0.22284	0.22342		0.20823
2720.56		0.21123	0.2228	0.22332		0.20811
2719.92		0.21112	0.22274	0.22324		0.20799
2719.28		0.21105	0.22268	0.2232		0.20791
2718.63		0.21105	0.22265	0.2232		0.2079
2717.99		0.21107	0.22265	0.22318		0.20792
2717.35		0.21107	0.22264	0.22314		0.2079
2716.7		0.21105	0.22257	0.22306		0.20784
2716.06		0.21102	0.22245	0.22296		0.20774
2715.42		0.21102	0.2223	0.22284		0.20762
[truncated: 2,823 more rows]

## Sheet: Fig. 5 & 6
				Time_H1_s	Temp_H1_K	Curr_H1_pA	swprate_H1_Kps	coeff_H1_nApcm2K	dPol_H1_uCcm-2			Time_C1_s	Temp_C1_K	Curr_C1_pA	swprate_C1_Kps	coeff_C1_nApcm2K	dPol_C1_uCcm-2				Time_H2_s	Temp_H2_K	Curr_H2_pA	swprate_H2_Kps	coeff_H2_nApcm2K	dPol_H2_uCcm-2			Time_C2_s	Temp_C2_K	Curr_C2_pA	swprate_C2_Kps	coeff_C2_nApcm2K	dPol_C2_uCcm-2			Time_H3_s	Temp_H3_K	Curr_H3_pA	swprate_H3_Kps	coeff_H3_nApcm2K	dPol_H3_uCcm-2			Time_C3_s	Temp_C3_K	Curr_C3_pA	swprate_C3_Kps	coeff_C3_nApcm2K
Sample Name	CoGa			1967.7	8.30098	-0.085	0	0	0			5719.64	302.353	-0.2178	0	0	3.01443				12070.9	4.43056	-5.1909	0	0	0.244125			15748.8	302.894	0.0252	0	0	3.08451			19814	7.96481	-0.025	0	0	0			23476.7	303.921	-0.0574	0	0
Area(cm2)	0.004058			1968.72	8.35662	-0.0692	0.0547707	-0.311348	-1.93035e-05			5720.64	302.291	-0.2059	-0.0617	0.822355	3.01438				12071.9	5.39224	-3.1183	0.946538	-0.811835	0.243085			15749.8	302.848	0.019	-0.0458661	-0.102082	3.08451			19815	8.02779	-0.0209	0.0619892	-0.0830842	-5.74598e-06			23477.7	303.859	-0.0662	-0.0633503	0.257512
				1969.73	8.51265	-0.0572	0.104222	-0.135247	-3.51113e-05			5721.66	302.291	-0.2103	-0.0306203	1.69245	3.01433				12072.9	5.39224	-2.4495	0.473269	-1.27543	0.242388			15750.8	302.771	0.0063	-0.0610537	-0.0254283	3.08452			19816	8.05797	-0.0232	0.0458666	-0.124646	-1.12612e-05			23478.7	303.812	-0.0711	-0.0546	0.320896
				1970.75	8.78327	-0.0474	0.158284	-0.0737953	-4.82056e-05			5722.67	302.183	-0.1944	-0.0559881	0.855635	3.01428				12073.9	6.1151	-2.2823	0.552852	-1.01731	0.241796			15751.8	302.771	0.0024	-0.0411141	-0.014385	3.08452			19817	8.07652	-0.0025	0.0366623	-0.0168038	-1.44784e-05			23479.7	303.828	-0.0801	-0.0310345	0.636028
				1971.77	9.39495	-0.0331	0.269254	-0.0302938	-5.8283e-05			5723.69	302.152	-0.1876	-0.0495676	0.932659	3.01423				12074.9	6.27326	-1.8725	0.453531	-1.01743	0.241276			15752.8	302.709	-0.0131	-0.0461424	0.0699615	3.08452			19818	8.11454	-0.0232	0.0368526	-0.155134	-1.76957e-05			23480.7	303.828	-0.0871	-0.02322	0.924364
				1972.78	10.0324	-0.0281	0.340966	-0.0203088	-6.59368e-05			5724.7	302.137	-0.193	-0.0426709	1.11459	3.01418				12075.9	6.32848	-0.8078	0.373679	-0.532712	0.24094			15753.8	302.678	-0.0191	-0.042976	0.10952	3.08451			19819	8.11454	-0.0094	0.0294864	-0.0785586	-2.17727e-05			23481.8	303.718	-0.1027	-0.0401823	0.629831
				1973.8	10.7384	0.012	0.399969	0.00739337	-6.79522e-05			5725.72	302.137	-0.2029	-0.035538	1.40694	3.01413				12077	6.39743	-0.7616	0.322756	-0.581488	0.240744			15754.9	302.693	-0.0234	-0.0332234	0.173564	3.08451			19820	8.16558	-0.0122	0.0329455	-0.0912539	-2.44767e-05			23482.8	303.672	-0.0991	-0.0411512	0.593442
				1974.81	11.1822	0.0079	0.405241	0.00480398	-6.54611e-05			5726.73	302.075	-0.1948	-0.0391513	1.22611	3.01409				12078	6.39743	-0.5118	0.276635	-0.455912	0.240585			15755.9	302.585	-0.0448	-0.0437694	0.252229	3.0845			19821.1	8.30817	-0.0104	0.048293	-0.0530686	-2.73059e-05			23483.8	303.594	-0.1173	-0.0462701	0.62472
				1975.83	11.4668	0.0096	0.38964	0.0060715	-6.32725e-05			5727.75	302.014	-0.2137	-0.0418424	1.25857	3.01403				12079	6.55215	-0.5094	0.261119	-0.480738	0.240457			15756.9	302.554	-0.0472	-0.0420929	0.276326	3.08449			19822.1	8.38403	-0.0049	0.0515958	-0.0234029	-2.92193e-05			23484.8	303.64	-0.1327	-0.0346924	0.942595
				1976.84	11.6718	0.0123	0.368758	0.00821962	-6.05309e-05			5728.77	301.983	-0.194	-0.0405589	1.1787	3.01398				12080	6.55215	-0.5748	0.232096	-0.610291	0.240321			15757.9	302.507	-0.0475	-0.0424964	0.275441	3.08447			19823.1	8.38403	-0.0202	0.0458611	-0.108541	-3.23615e-05			23485.8	303.64	-0.1353	-0.0308233	1.0817
				1977.86	11.834	0.0025	0.347875	0.00177095	-5.868e-05			5729.78	301.983	-0.2177	-0.036499	1.46982	3.01393				12081	6.63998	-0.8757	0.217527	-0.992044	0.240139			15758.9	302.476	-0.0517	-0.041284	0.308601	3.08446			19824.1	8.46289	-0.0213	0.0490432	-0.107026	-3.75515e-05			23486.8	303.547	-0.14	-0.036958	0.933485
				1978.88	11.9618	0.0126	0.354981	0.00874688	-5.67897e-05			5730.8	301.921	-0.2162	-0.0364317	1.46239	3.01388				12082	6.72513	-0.6526	0.131241	-1.22536	0.239948			15759.9	302.476	-0.047	-0.0366815	0.315747	3.08445			19825.1	8.52774	-0.02	0.0492266	-0.100119	-4.27216e-05			23487.8	303.516	-0.139	-0.0337731	1.01422
				1979.89	11.9954	0.0084	0.342888	0.00603692	-5.41609e-05			5731.81	301.813	-0.2203	-0.0470316	1.15428	3.01382				12083	6.80258	-0.5235	0.139292	-0.926142	0.239806			15761	302.415	-0.0713	-0.0351407	0.499996	3.08443			19826.1	8.58995	-0.0185	0.0523762	-0.0870414	-4.75413e-05			23488.9	303.438	-0.1381	-0.0368255	0.924129
				1980.91	12.0816	-0.0304	0.324767	-0.0230669	-5.69122e-05			5732.83	301.767	-0.2277	-0.0409512	1.3702	3.01377				12084	6.88417	-0.5223	0.0759573	-1.69449	0.239675			15762	302.384	-0.079	-0.038076	0.511286	3.08442			19827.2	8.66348	-0.0187	0.0577938	-0.0797349	-5.21936e-05			23489.9	303.438	-0.1508	-0.0383616	0.968708
				1981.92	12.2023	0.0087	0.276423	0.00775591	-5.96287e-05			5733.84	301.767	-0.2199	-0.0379086	1.42947	3.01371				12085	6.9631	-0.3832	0.0681324	-1.38599	0.239561			15763	302.368	-0.0807	-0.0334876	0.593851	3.0844			19828.2	8.73875	-0.0303	0.0614622	-0.121485	-5.83276e-05			23490.9	303.36	-0.1563	-0.0460175	0.836997
				1983.95	12.4906	0.0179	0.22003	0.0200474	-5.29722e-05			5734.86	301.767	-0.2214	-0.0363923	1.49919	3.01366				12086.1	7.03806	-0.3299	0.070082	-1.16002	0.239472			15764	302.353	-0.0918	-0.0319712	0.707573	3.08437			19829.2	8.80512	-0.0095	0.0679903	-0.0344322	-6.331e-05			23491.9	303.391	-0.1693	-0.0321977	1.29575
				1985.95	12.6772	0.0226	0.159493	0.0349184	-4.29919e-05			5735.88	301.706	-0.2153	-0.0424478	1.2499	3.0136				12087.1	7.11717	-0.3902	0.0710849	-1.35269	0.239382			15765	302.307	-0.0845	-0.0380526	0.547218	3.08435			19830.2	8.80512	-0.0198	0.0629715	-0.0774834	-6.69743e-05			23492.9	303.298	-0.1768	-0.0367861	1.18437
				1986.97	12.6772	0.02	0.12298	0.0400758	-3.7659e-05			5736.89	301.644	-0.2161	-0.0424239	1.25525	3.01355				12088.1	7.208	-0.3983	0.0800555	-1.22605	0.239283			15766	302.214	-0.0923	-0.0365006	0.623146	3.08433			19831.2	8.87791	-0.0203	0.0562697	-0.0889015	-7.1841e-05			23493.9	303.329	-0.1767	-0.026051	1.67148
				1987.98	12.882	0.0276	0.116417	0.0584228	-3.17061e-05			5737.91	301.644	-0.2129	-0.0363627	1.4428	3.01349				12089.1	7.34626	-0.374	0.0784304	-1.1751	0.239187			15767	302.199	-0.0903	-0.0349744	0.636247	3.08431			19832.2	8.94834	-0.0096	0.0557342	-0.042446	-7.55804e-05			23495	303.329	-0.1693	-0.0306518	1.3611
				1989	12.9914	0.0347	0.108555	0.0787709	-2.39071e-05			5738.92	301.598	-0.2077	-0.0378692	1.35157	3.01344				12090.1	7.4807	-0.2353	0.0917089	-0.632264	0.239111			15768.1	302.152	-0.098	-0.0349611	0.690763	3.08428			19833.2	9.02371	-0.0084	0.0631788	-0.0327639	-7.78337e-05			23496	303.189	-0.1879	-0.0444171	1.04247
				1990.02	13.0395	0.0197	0.0991593	0.0489577	-1.7097e-05			5739.94	301.522	-0.2151	-0.045417	1.16711	3.01339				12091.1	7.4807	-0.2567	0.0830347	-0.761824	0.239049			15769.1	302.152	-0.0986	-0.031922	0.761158	3.08426			19834.2	9.02371	-0.0239	0.0553894	-0.106331	-8.18732e-05			23497	303.143	-0.1877	-0.039809	1.16191
				1991.03	13.1509	0.0233	0.0978151	0.0587	-1.17194e-05			5740.95	301.522	-0.2152	-0.039356	1.34747	3.01333				12092.2	7.60175	-0.486	0.0865798	-1.38327	0.238956			15770.1	302.152	-0.1012	-0.031922	0.781229	3.08423			19835.2	9.19521	-0.0164	0.0659235	-0.0613044	-8.69181e-05			23498	303.143	-0.1881	-0.0368494	1.2579
				1992.05	13.3308	-0.0089	0.109857	-0.0199641	-9.91669e-06			5741.94	301.445	-0.2186	-0.0364247	1.47891	3.01328				12093.2	7.70745	-0.2691	0.0890974	-0.744281	0.238862			15771.1	302.044	-0.1048	-0.0364612	0.708302	3.08421			19836.3	9.28553	-0.0094	0.0686997	-0.033718	-9.01479e-05			23499	303.143	-0.1837	-0.0292087	1.54983
				1993.06	13.386	0.0161	0.107295	0.0369771	-9.01536e-06			5742.95	301.383	-0.2145	-0.037916	1.39409	3.01323				12094.2	7.8746	-0.3614	0.0975127	-0.913304	0.238783			15772.1	302.044	-0.1159	-0.033521	0.852029	3.08418			19837.3	9.39212	0.004	0.0719647	0.0136971	-9.08232e-05			23500	303.143	-0.192	-0.0292116	1.6197
				1994.08	13.502	0.0373	0.106918	0.0859702	-2.33707e-06			5743.97	301.383	-0.2162	-0.037916	1.40514	3.01317				12095.2	7.95278	-0.31	0.0974478	-0.78393	0.238699			15773.1	301.967	-0.1136	-0.0396637	0.705786	3.08415			19838.3	9.50248	-0.0231	0.0754302	-0.0754666	-9.32143e-05			23501	303.065	-0.194	-0.0291918	1.63768
				1995.09	13.6223	0.0418	0.101583	0.101401	7.56505e-06			5744.98	301.337	-0.2205	-0.0424691	1.27945	3.01312				12096.2	7.95278	-0.4197	0.090067	-1.14832	0.238607			15774.1	301.952	-0.1204	-0.0396577	0.748146	3.08412			19839.3	9.62342	-0.0443	0.08082	-0.135074	-0.000101652			23502	303.034	-0.1991	-0.0353511	1.38789
				1996.11	13.6746	0.0289	0.098206	0.0725183	1.64069e-05			5746	301.245	-0.204	-0.0454716	1.10555	3.01307				12097.2	8.02545	-0.4185	0.089433	-1.15315	0.238503			15775.1	301.906	-0.1259	-0.0396478	0.782518	3.08409			19840.3	9.62342	-0.0279	0.08082	-0.0850693	-0.000110681			23503	302.972	-0.2067	-0.0322584	1.57901
				1997.12	13.8556	0.0467	0.11603	0.0991824	2.58709e-05			5747.02	301.169	-0.2149	-0.046963	1.12764	3.01301				12098.2	8.09319	-0.4451	0.0871595	-1.25843	0.238394			15776.1	301.89	-0.1275	-0.0320079	0.981614	3.08406			19841.3	9.87593	-0.0008	0.0982696	-0.00200613	-0.000114274			23504	302.925	-0.2062	-0.0399347	1.27241
				1998.14	13.994	0.03	0.109484	0.067524	3.54726e-05			5748.03	301.169	-0.2202	-0.046963	1.15545	3.01296				12099.3	8.25121	-0.3097	0.0890966	-0.85658	0.2383			15777.2	301.844	-0.1246	-0.0350579	0.875831	3.08403			19842.4	10.0005	-0.008	0.1036	-0.0190291	-0.000115375			23505.1	302.925	-0.2069	-0.0399308	1.27685
				1999.16	14.1012	0.021	0.109279	0.0473554	4.18507e-05			5749.05	301.108	-0.2214	-0.0484543	1.12599	3.0129				12100.3	8.32325	-0.3699	0.0829609	-1.09875	0.238215			15778.2	301.844	-0.1257	-0.0304778	1.01634	3.084			19843.4	10.0005	0.0023	0.0961794	0.00589296	-0.000116088			23506.1	302.848	-0.2138	-0.0337719	1.56006
				2000.17	14.1818	0.0287	0.112476	0.0628794	4.80724e-05			5750.06	301.108	-0.2242	-0.040879	1.35152	3.01285				12101.3	8.32325	-0.3337	0.0829609	-0.991221	0.238127			15779.2	301.783	-0.1332	-0.0365579	0.897866	3.08397			19844.4	10.1169	0.0008	0.107626	0.00183173	-0.0001157			23507.1	302.832	-0.215	-0.0306924	1.72622
				2001.19	14.2915	0.0291	0.112301	0.0638554	5.53081e-05			5751.08	301.031	-0.2229	-0.0484444	1.13385	3.01279				12102.3	8.40271	-0.2834	0.0788575	-0.885614	0.23805			15780.2	301.737	-0.1371	-0.0411218	0.821587	3.08393			19845.4	10.2338	0.0028	0.10226	0.00674749	-0.00011525			23508.1	302.801	-0.2205	-0.0336489	1.61483
				2002.2	14.2915	0.0277	0.0945953	0.0721603	6.24116e-05			5752.09	301.016	-0.2377	-0.0422312	1.38702	3.01273				12103.3	8.48245	-0.3961	0.0763092	-1.27913	0.237965			15781.2	301.737	-0.135	-0.0304451	1.09271	3.0839			19846.4	10.3437	0.014	0.104186	0.0331136	-0.000113147			23509.1	302.771	-0.2194	-0.0366483	1.47527
				2003.22	14.4921	0.0536	0.108915	0.121273	7.25891e-05			5753.11	300.924	-0.24	-0.0452343	1.30747	3.01267				12104.3	8.6278	-0.2818	0.0743899	-0.933501	0.237882			15782.2	301.66	-0.1394	-0.0379389	0.905454	3.08386			19847.4	10.4502	-0.007	0.104173	-0.0165589	-0.00011227			23510.1	302.771	-0.2126	-0.0366447	1.42968
				2004.23	14.5909	-0.0074	0.107214	-0.0170085	7.83669e-05			5754.12	300.848	-0.2406	-0.052757	1.12384	3.01261				12105.3	8.6278	-0.3152	0.0667681	-1.16334	0.237809			15783.2	301.66	-0.142	-0.0302974	1.15497	3.08383			19848.5	10.5372	-0.0137	0.101884	-0.0331361	-0.000114859			23511.2	302.678	-0.2217	-0.0381548	1.43187
				2005.22	14.6873	0.0221	0.10518	0.0517781	8.0151e-05			5755.14	300.817	-0.2387	-0.0512258	1.14829	3.01255				12106.3	8.69855	-0.3121	0.0737736	-1.04251	0.23773			15784.3	301.598	-0.1494	-0.0348331	1.05693	3.08379			19849.5	10.6032	0.0011	0.0964688	0.00280992	-0.000116436			23512.2	302.709	-0.2183	-0.03205	1.67847
				2006.22	14.786	0.0368	0.109939	0.082487	8.74083e-05			5756.16	300.756	-0.2473	-0.0481883	1.26465	3.01249				12107.3	8.77287	-0.3481	0.073929	-1.16032	0.237648			15785.3	301.568	-0.1662	-0.0333005	1.2299	3.08375			19850.5	10.6749	0.0132	0.103536	0.0314176	-0.000114648			23513.2	302.631	-0.2204	-0.0335532	1.6187
				2007.23	14.8827	0.0295	0.101607	0.0715458	9.56999e-05			5757.17	300.725	-0.2509	-0.0436589	1.41617	3.01243				12108.4	8.90607	-0.2446	0.0804115	-0.749594	0.237574			15786.3	301.475	-0.1501	-0.0408625	0.905197	3.08371			19851.5	10.7511	0.0149	0.0864355	0.0424798	-0.000111238			23514.2	302.631	-0.2276	-0.0289681	1.93616
				2008.25	14.8827	0.0325	0.0879167	0.0910961	0.000103461			5758.19	300.649	-0.2478	-0.0511667	1.19344	3.01237				12109.4	8.97092	-0.3508	0.0711947	-1.21423	0.237499			15787.3	301.506	-0.1565	-0.0332874	1.15857	3.08367			19852.5	10.7683	-0.0084	0.0759407	-0.0272579	-0.000110437			23515.2	302.6	-0.2139	-0.0320106	1.64666
				2009.27	15.0776	0.0321	0.0965697	0.0819128	0.000111548			5759.2	300.649	-0.2608	-0.0451457	1.42357	3.0123				12110.4	8.97092	-0.3758	0.0640618	-1.44559	0.237408			15788.3	301.46	-0.1664	-0.03782	1.08423	3.08363			19853.5	10.8382	0.0115	0.0828608	0.0342008	-0.000110049			23516.2	302.523	-0.2218	-0.0320008	1.708
				2010.28	15.1738	0.0351	0.0981363	0.0881384	0.000119952			5760.22	300.603	-0.2501	-0.0496554	1.24118	3.01224				12111.4	9.03949	-0.3146	0.0708509	-1.09421	0.237322			15789.3	301.414	-0.1575	-0.0363037	1.0691	3.08359			19854.5	10.9572	0.0133	0.083122	0.0394297	-0.000106945			23517.2	302.538	-0.2144	-0.0289484	1.82511
				2011.3	15.2701	0.0473	0.0968098	0.120401	0.000130268			5761.23	300.497	-0.2451	-0.0526191	1.14786	3.01218				12112.4	9.11221	-0.1949	0.0701851	-0.684313	0.237258			15790.4	301.337	-0.1623	-0.0393167	1.01726	3.08355			19855.5	10.9802	0.0237	0.0738269	0.0791082	-0.000102313			23518.3	302.476	-0.222	-0.0319976	1.70971
				2012.31	15.2701	0.0403	0.0968002	0.102593	0.000141234			5762.22	300.481	-0.2682	-0.0527802	1.2522	3.01212				12113.4	9.17718	-0.13	0.0687174	-0.466192	0.237217			15791.4	301.337	-0.1712	-0.0393167	1.07304	3.08351			19856.5	11.0504	0.0217	0.069912	0.0764885	-9.66349e-05			23519.3	302.461	-0.2125	-0.0304648	1.71889
				2013.33	15.4541	0.0477	0.0951627	0.123521	0.000152239			5763.22	300.451	-0.2754	-0.0467953	1.45027	3.01205				12114.5	9.25501	-0.2984	0.0618552	-1.1888	0.237164			15792.4	301.337	-0.1868	-0.0317417	1.45022	3.08347			19857.5	11.1212	0.0363	0.0663745	0.13477	-8.93742e-05			23520.3	302.399	-0.2266	-0.0366617	1.52312
				2014.34	15.5545	0.0435	0.0953155	0.112464	0.000163656			5764.23	300.344	-0.264	-0.0497972	1.30643	3.01198				12115.5	9.33051	-0.2841	0.0691909	-1.01184	0.237091			15793.4	301.291	-0.1846	-0.0362643	1.25441	3.08342			19858.6	11.1583	0.0141	0.0614273	0.0565647	-8.30649e-05			23521.3	302.384	-0.2424	-0.0290173	2.05856
				2015.36	15.5545	0.0393	0.0855266	0.113235	0.000174011			5765.25	300.283	-0.2642	-0.0527846	1.23343	3.01192				12116.5	9.39921	-0.2864	0.0689896	-1.023	0.237019			15794.4	301.215	-0.1934	-0.0378667	1.2586	3.08338			19859.6	11.2248	0.0127	0.0614987	0.0508892	-7.97132e-05			23522.3	302.337	-0.2352	-0.036642	1.58178
				2016.38	15.6499	0.0557	0.0850601	0.161368	0.000185904			5766.27	300.268	-0.2807	-0.0482493	1.43364	3.01185				12117.5	9.53611	-0.2008	0.075151	-0.658441	0.236958			15795.4	301.215	-0.1791	-0.0348444	1.26663	3.08333			19860.6	11.292	0.0152	0.0610317	0.0613729	-7.62206e-05			23523.3	302.353	-0.2289	-0.0274864	2.05218
				2017.39	15.7433	0.0447	0.0847268	0.130009	0.000198472			5767.28	300.162	-0.2829	-0.0557622	1.2502	3.01178				12118.5	9.59381	-0.2588	0.0677111	-0.941873	0.236901			15796.4	301.215	-0.1763	-0.0257383	1.68796	3.08328			19861.6	11.3594	0.0194	0.0599901	0.0796911	-7.18935e-05			23524.3	302.276	-0.2379	-0.0351111	1.6697
				2018.41	15.8314	0.0462	0.0934088	0.121883	0.00020984			5768.3	300.086	-0.2762	-0.0557325	1.22125	3.01171				12119.5	9.63575	-0.2867	0.0654617	-1.07927	0.236833			15797.4	301.138	-0.1922	-0.0363358	1.30349	3.08324			19862.6	11.4648	0.0132	0.068588	0.0474257	-6.78124e-05			23525.3	302.26	-0.2461	-0.0335802	1.80599
				2019.42	15.9269	0.041	0.0836294	0.120813	0.000220757			5769.31	300.086	-0.2817	-0.055727	1.24569	3.01164				12120.5	9.6687	-0.3364	0.0687062	-1.20656	0.236755			15798.5	301.092	-0.1755	-0.0363259	1.19055	3.08319			19863.6	11.4648	0.0058	0.0617003	0.0231648	-6.54339e-05			23526.4	302.152	-0.239	-0.0366025	1.60907
				2020.44	16.017	0.0384	0.0830097	0.113996	0.000230696			5770.33	300.086	-0.2787	-0.0512019	1.34134	3.01157				12121.6	9.6687	-0.3156	0.0619487	-1.25543	0.236673			15799.5	301.077	-0.1655	-0.033284	1.22532	3.08315			19864.7	11.5662	0.0086	0.0599665	0.0353409	-6.3633e-05			23527.4	302.183	-0.2415	-0.0350815	1.6964
				2021.45	16.112	0.0421	0.0828929	0.125156	0.000240764			5771.34	299.888	-0.2856	-0.060178	1.16952	3.0115				12122.6	9.7614	-0.2884	0.0639216	-1.11182	0.236598			15800.5	301.077	-0.1647	-0.0257086	1.57871	3.08311			19865.7	11.6065	0.014	0.0616719	0.0559408	-6.08039e-05			23528.4	302.122	-0.2266	-0.0350617	1.59263
				2022.47	16.2041	0.0565	0.0919624	0.1514	0.000253107			5772.36	299.858	-0.2874	-0.0614892	1.1518	3.01142				12123.6	9.8123	-0.2233	0.0625363	-0.879922	0.236533			15801.5	301	-0.1736	-0.0332642	1.28606	3.08307			19866.7	11.6771	0.0111	0.0617042	0.0443298	-5.76617e-05			23529.4	302.122	-0.2292	-0.0335407	1.68395
				2023.48	16.2999	0.0745	0.0832818	0.220442	0.00026949			5773.38	299.858	-0.2934	-0.0583891	1.23827	3.01135				12124.6	9.8123	-0.178	0.0548724	-0.799381	0.236483			15802.5	301	-0.1834	-0.0332642	1.35866	3.08302			19867.7	11.7683	0.013	0.0637141	0.0502801	-5.46477e-05			23530.4	302.044	-0.2126	-0.0349449	1.49923
				2024.5	16.3914	0.0544	0.0824055	0.162679	0.000285626			5774.39	299.767	-0.3039	-0.0568376	1.3176	3.01128				12125.6	9.8721	-0.2419	0.0533281	-1.11781	0.236431			15803.5	300.939	-0.1816	-0.0347753	1.28686	3.08298			19868.7	11.7683	0.0061	0.060064	0.0250267	-5.22567e-05			23531.4	302.044	-0.2223	-0.0334154	1.63939
				2025.52	16.4818	0.0524	0.0912976	0.141436	0.000298996			5775.41	299.676	-0.2986	-0.059807	1.23034	3.0112				12126.6	9.93892	-0.2491	0.0531365	-1.15523	0.236369			15804.5	300.893	-0.1826	-0.0316463	1.42189	3.08293			19869.7	11.9049	-0.0036	0.0669653	-0.0132477	-5.1944e-05			23532.5	302.029	-0.2187	-0.0303761	1.77421
				2026.53	16.5676	0.0595	0.0903604	0.162266	0.00031299			5776.42	299.585	-0.3023	-0.0672607	1.10755	3.01113				12127.7	10.0065	-0.2934	0.0463196	-1.56093	0.236301			15805.6	300.848	-0.19	-0.0361524	1.2951	3.08288			19870.8	11.9714	0.0067	0.0668974	0.0246805	-5.1556e-05			23533.5	301.937	-0.2297	-0.0409905	1.38091
				2027.52	16.662	0.0522	0.0907368	0.141767	0.000326547			5777.44	299.585	-0.3146	-0.0567687	1.36564	3.01105				12128.6	10.1442	-0.2165	0.0543634	-0.981385	0.23624			15806.6	300.817	-0.1873	-0.039169	1.17838	3.08284			19871.8	12.0231	0.0163	0.065348	0.0614671	-4.86767e-05			23534.5	301.952	-0.242	-0.0318728	1.87104
				2028.53	16.7499	0.0493	0.090718	0.133919	0.000339241			5778.45	299.494	-0.3015	-0.0582316	1.2759	3.01097				12129.6	10.1442	-0.195	0.0502959	-0.95541	0.236189			15807.6	300.817	-0.1915	-0.0316266	1.49212	3.08279			19872.8	12.0909	0.0113	0.0616453	0.0451717	-4.5225e-05			23535.5	301.875	-0.2285	-0.0379382	1.48422
				2029.55	16.8391	0.0512	0.0900978	0.140037	0.000351822			5779.47	299.434	-0.3069	-0.0641985	1.17804	3.0109				12130.7	10.2102	-0.1813	0.0535702	-0.833993	0.236142			15808.6	300.817	-0.1921	-0.0271071	1.74635	3.08274			19873.8	12.0909	0.0153	0.0618341	0.060975	-4.19967e-05			23536.5	301.89	-0.2337	-0.0257852	2.23345
				2030.56	16.9285	0.0608	0.0900286	0.166422	0.000365842			5780.48	299.373	-0.3205	-0.0701556	1.12578	3.01082				12131.7	10.2102	-0.1757	0.0535702	-0.808233	0.236097			15809.6	300.741	-0.1912	-0.0331233	1.42247	3.08269			19874.8	12.2166	0.0076	0.064238	0.0291548	-3.91328e-05			23537.5	301.829	-0.2327	-0.0348956	1.64329
				2031.58	17.0188	0.0498	0.0895605	0.137025	0.000379674			5781.5	299.267	-0.3137	-0.0611264	1.26466	3.01074				12132.7	10.347	-0.1653	0.0579253	-0.703222	0.236054			15810.6	300.68	-0.1748	-0.0391257	1.10095	3.08265			19875.8	12.2805	0.016	0.0665689	0.0592293	-3.61784e-05			23538.5	301.844	-0.23	-0.0273041	2.07581
				2032.59	17.0188	0.0455	0.0804632	0.139348	0.000391604			5782.52	299.207	-0.3203	-0.0640839	1.23167	3.01066				12133.7	10.4147	-0.2353	0.0595867	-0.973107	0.236004			15811.7	300.68	-0.1824	-0.0315971	1.42254	3.0826			19876.8	12.3427	0.0122	0.0657333	0.0457364	-3.26482e-05			23539.6	301.767	-0.2479	-0.0348725	1.75179
				2033.61	17.1056	0.0543	0.0795684	0.168169	0.000404086			5783.53	299.207	-0.328	-0.0640902	1.26116	3.01058				12134.7	10.4751	-0.3266	0.0655561	-1.2277	0.235934			15812.7	300.649	-0.1837	-0.0346002	1.30833	3.08256			19877.8	12.4103	0.0062	0.0634153	0.0240927	-3.03471e-05			23540.6	301.767	-0.2296	-0.0272844	2.0737
				2034.62	17.2824	0.0449	0.087997	0.125738	0.000416504			5784.52	299.101	-0.3196	-0.0657383	1.19805	3.0105				12135.7	10.5381	-0.225	0.0658853	-0.841553	0.235865			15813.7	300.558	-0.2024	-0.03758	1.32722	3.08251			19878.8	12.4103	0.0206	0.0634153	0.08005	-2.69921e-05			23541.6	301.69	-0.2226	-0.0349531	1.56938
				2035.64	17.2824	0.0385	0.0790686	0.11999	0.000426944			5785.53	298.966	-0.3275	-0.0701728	1.15009	3.01042				12136.8	10.6504	-0.2313	0.070378	-0.809891	0.235808			15814.7	300.558	-0.1842	-0.0330642	1.37284	3.08246			19879.9	12.5508	0.0229	0.0637847	0.0884722	-2.1552e-05			23542.6	301.706	-0.2372	-0.0319683	1.82845
				2036.66	17.4535	0.0741	0.0874923	0.208707	0.000441026			5786.55	298.89	-0.3339	-0.0686321	1.19888	3.01034				12137.8	10.7135	-0.387	0.0699327	-1.3637	0.23573			15815.7	300.542	-0.1927	-0.0301531	1.57485	3.08241			19880.9	12.6337	0.0206	0.0654123	0.077606	-1.61064e-05			23543.6	301.629	-0.2307	-0.0304283	1.86835
				2037.67	17.5406	0.0557	0.0865095	0.158664	0.000457275			5787.56	298.89	-0.3451	-0.0686321	1.2391	3.01025				12138.8	10.7291	-0.1069	0.0576765	-0.456737	0.235669			15816.7	300.527	-0.1906	-0.0286746	1.638	3.08237			19881.9	12.7244	0.0094	0.0692612	0.0334446	-1.23509e-05			23544.6	301.568	-0.2254	-0.0380218	1.46086
				2038.69	17.6262	0.0736	0.0862765	0.21022	0.000473462			5788.58	298.815	-0.3467	-0.0671012	1.27324	3.01016				12139.8	10.7873	-0.1835	0.0633232	-0.714104	0.235632			15817.7	300.451	-0.1903	-0.0362153	1.2949	3.08232			19882.9	12.8082	0.0158	0.0708454	0.0549583	-9.19932e-06			23545.6	301.583	-0.2387	-0.028895	2.03572
				2039.7	17.6262	0.0665	0.077501	0.211447	0.000490983			5789.59	298.755	-0.3563	-0.0670617	1.30927	3.01008				12140.8	10.8477	-0.2193	0.0627607	-0.861071	0.235582			15818.7	300.405	-0.1871	-0.0407319	1.13195	3.08227			19883.9	12.8897	-0.0035	0.078654	-0.0109657	-7.65955e-06			23546.6	301.537	-0.2327	-0.0349787	1.63938
				2040.72	17.7079	0.0387	0.0767418	0.12427	0.000504152			5790.61	298.619	-0.35	-0.0744691	1.15819	3.00999				12141.8	10.9079	-0.1985	0.0686914	-0.712108	0.23553			15819.7	300.405	-0.1924	-0.0331784	1.42902	3.08222			19884.9	12.9717	0.0253	0.0743458	0.0838595	-4.93052e-06			23547.6	301.491	-0.2369	-0.0334322	1.74617
				2041.73	17.8815	0.0774	0.0849399	0.224552	0.000518672			5791.62	298.574	-0.3568	-0.0684741	1.28406	3.0099				12142.8	10.9709	-0.1329	0.0614267	-0.533157	0.235488			15820.8	300.344	-0.187	-0.0331784	1.38891	3.08218			19886	13.0496	0.0159	0.0757326	0.0517371	2.22018e-07			23548.7	301.491	-0.2384	-0.0349589	1.68049
				2042.75	17.9581	0.0876	0.0924862	0.233408	0.000539327			5792.64	298.499	-0.3495	-0.0699259	1.23168	3.00981				12143.9	11.0267	-0.1531	0.0602629	-0.626056	0.235452			15821.8	300.344	-0.1903	-0.0331751	1.41356	3.08213			19887	13.1266	0.0275	0.0771938	0.0877886	5.65504e-06			23549.7	301.445	-0.2399	-0.0319122	1.85252
				2043.77	18.0427	0.0891	0.0922654	0.237972	0.000561447			5793.66	298.394	-0.3585	-0.080316	1.09995	3.00972				12144.9	11.0803	-0.203	0.0595904	-0.839475	0.235408			15822.8	300.329	-0.1942	-0.0316649	1.51133	3.08208			19888	13.1266	0.0284	0.0705307	0.0992266	1.2646e-05			23550.7	301.429	-0.2378	-0.0334224	1.75333
				2044.78	18.0427	0.0865	0.0748641	0.284728	0.000583408			5794.67	298.334	-0.3646	-0.0755711	1.18891	3.00963				12145.9	11.1158	-0.1859	0.0568682	-0.80556	0.235359			15823.8	300.268	-0.2039	-0.028628	1.75515	3.08203			19889	13.2956	0.0193	0.0871613	0.0545659	1.86173e-05			23551.7	301.383	-0.2283	-0.030286	1.8576
				2045.8	18.2051	0.0845	0.0908507	0.229201	0.000604815			5795.69	298.244	-0.359	-0.0710544	1.24506	3.00954				12146.9	11.2157	-0.1378	0.0556646	-0.610039	0.235319			15824.8	300.223	-0.1878	-0.0331454	1.39624	3.08198			19890	13.3788	0.016	0.0815231	0.0483646	2.30363e-05			23552.7	301.307	-0.2164	-0.039297	1.35702
				2046.81	18.2051	0.0703	0.0739972	0.234114	0.000624193			5796.7	298.124	-0.3781	-0.0754628	1.2347	3.00945				12147.9	11.3002	-0.1709	0.0577629	-0.72909	0.23528			15825.8	300.177	-0.1831	-0.0360454	1.25178	3.08194			19891	13.4592	0.0198	0.081283	0.0600279	2.75135e-05			23553.7	301.291	-0.2317	-0.0332414	1.71765
				2047.83	18.3643	0.0672	0.0811038	0.204181	0.000641389			5797.72	298.124	-0.3618	-0.0754628	1.18147	3.00936				12148.9	11.3244	-0.1797	0.0586128	-0.755516	0.235236			15826.8	300.177	-0.1995	-0.0344919	1.42532	3.08189			19892	13.539	0.0179	0.0802058	0.0549965	3.2233e-05			23554.8	301.291	-0.2327	-0.0271957	2.10855
				2048.81	18.4407	0.0572	0.0804365	0.175239	0.000656487			5798.73	298.034	-0.375	-0.0769004	1.20169	3.00926				12150	11.3879	-0.205	0.0591345	-0.854281	0.235188			15827.9	300.177	-0.1948	-0.026989	1.77865	3.08184			19893.1	13.6229	0.0243	0.0802068	0.0746592	3.75158e-05			23555.8	301.261	-0.2437	-0.031722	1.89314
				2049.81	18.4407	0.0496	0.0805559	0.15173	0.000669646			5799.75	297.989	-0.3783	-0.0753939	1.23648	3.00917				12150.9	11.4259	-0.2151	0.0571052	-0.928224	0.235137			15828.9	300.101	-0.2013	-0.0299626	1.65559	3.08179			19894.1	13.7543	0.019	0.085127	0.0550015	4.2931e-05			23556.8	301.2	-0.2389	-0.0332119	1.7726
				2050.83	18.6003	0.058	0.0882817	0.161899	0.000683103			5800.77	297.765	-0.3818	-0.084139	1.11822	3.00907				12152	11.4859	-0.144	0.0570914	-0.621556	0.235092			15829.9	300.07	-0.2036	-0.0329526	1.52256	3.08174			19895.1	13.7565	0.0209	0.0775131	0.0664445	4.77734e-05			23557.8	301.154	-0.233	-0.0332119	1.72882
				2051.84	18.6003	0.0632	0.0711068	0.219025	0.000698276			5801.78	297.765	-0.4024	-0.0797066	1.24409	3.00898				12153	11.5484	-0.1282	0.057042	-0.553836	0.235058			15830.9	300.04	-0.1895	-0.0299429	1.55956	3.08169			19896.1	13.8844	0.0224	0.0825648	0.0668561	5.31086e-05			23558.8	301.138	-0.2269	-0.034715	1.61067
				2052.86	18.6742	0.0758	0.0708389	0.263685	0.000715659			5802.8	297.705	-0.3988	-0.0782001	1.25671	3.00888				12154	11.6089	-0.1651	0.0575062	-0.70749	0.235021			15831.9	300.025	-0.1896	-0.0314395	1.48611	3.08164			19897.1	13.9672	0.0233	0.0831467	0.0690556	5.88239e-05			23559.8	301.138	-0.2223	-0.0301792	1.81518
				2053.88	18.7521	0.0782	0.0701771	0.274599	0.000734938			5803.81	297.585	-0.3973	-0.0795904	1.23011	3.00878				12155	11.6809	-0.1796	0.0593205	-0.746087	0.234978			15832.9	299.934	-0.1956	-0.0389091	1.23881	3.08159			19898.1	14.042	0.0036	0.0905361	0.0097987	6.21914e-05			23560.8	301.108	-0.2267	-0.0316857	1.7631
				2054.89	18.8316	0.0731	0.0780317	0.230852	0.000753878			5804.83	297.511	-0.401	-0.0810457	1.21928	3.00868				12156	11.6809	-0.1303	0.0558163	-0.57527	0.234939			15834	299.934	-0.1964	-0.0329263	1.46989	3.08154			19899.1	14.1334	0.0156	0.0828865	0.0463798	6.45925e-05			23561.9	301	-0.2156	-0.0377019	1.4092
				2055.91	18.9779	0.0571	0.0764487	0.184058	0.000770161			5805.81	297.421	-0.4169	-0.0812346	1.26468	3.00858				12157	11.7877	-0.1654	0.0564948	-0.721464	0.234902			15835	299.903	-0.2028	-0.0314199	1.59057	3.08149			19900.1	14.2328	0.0332	0.0844821	0.0968414	7.07016e-05			23562.9	301	-0.2261	-0.0301497	1.84802
				2056.92	18.9779	0.0674	0.0764487	0.217259	0.000785747			5806.81	297.347	-0.4084	-0.0768645	1.30933	3.00848				12158	11.8453	-0.1167	0.05384	-0.534138	0.234867			15836	299.888	-0.2107	-0.0284167	1.82717	3.08144			19901.1	14.3199	0.027	0.0851385	0.0781494	7.82377e-05			23563.9	301	-0.2217	-0.0286403	1.90755
				2057.94	19.0509	0.0562	0.067912	0.203929	0.000801219			5807.83	297.347	-0.4299	-0.0768721	1.37812	3.00837				12159.1	11.8486	-0.1769	0.0517709	-0.842035	0.23483			15837	299.828	-0.2037	-0.0343836	1.45991	3.08139			19902.2	14.407	0.0115	0.085869	0.0330027	8.30526e-05			23564.9	300.939	-0.2193	-0.0346692	1.55877
				2058.95	19.1262	0.0474	0.0676105	0.172764	0.000814176			5808.84	297.157	-0.4195	-0.0867161	1.19212	3.00826				12160.1	11.9031	-0.164	0.0508859	-0.794208	0.234788			15838	299.782	-0.2	-0.0388599	1.26828	3.08134			19903.2	14.5	0.0206	0.0867653	0.0585072	8.7071e-05			23565.9	300.878	-0.2166	-0.0377877	1.41253
				2059.97	19.2003	0.0436	0.0747952	0.143648	0.000825568			5809.86	297.157	-0.4271	-0.0822831	1.27911	3.00816				12161.1	11.9592	-0.1229	0.0525118	-0.576744	0.234752			15839	299.782	-0.2002	-0.0313903	1.57165	3.08129			19904.2	14.5854	0.0335	0.0822117	0.100415	9.38435e-05			23566.9	300.878	-0.2146	-0.0317903	1.6635
				2060.98	19.2693	0.0447	0.0658675	0.167234	0.000836611			5810.88	297.098	-0.4239	-0.0659709	1.58343	3.00805				12162.1	12.0753	-0.1662	0.0580356	-0.705707	0.234716			15840	299.721	-0.2053	-0.034479	1.46731	3.08124			19905.2	14.6763	0.0377	0.0907032	0.102425	0.000102748			23567.9	300.878	-0.2221	-0.0272431	2.009
				2062	19.4134	0.0453	0.0800532	0.139447	0.000847877			5811.89	296.89	-0.4262	-0.086548	1.21351	3.00795				12163.1	12.1313	-0.1238	0.0573966	-0.531523	0.234679			15841	299.706	-0.201	-0.0330168	1.5002	3.08119			19906.2	14.771	0.0191	0.0872991	0.0539152	0.000109858			23568.9	300.817	-0.208	-0.0317737	1.61318
				2063.02	19.4809	0.0524	0.079428	0.162572	0.000860108			5812.91	296.89	-0.4302	-0.080641	1.31463	3.00784				12164.1	12.1864	-0.164	0.0568495	-0.710895	0.234643			15842	299.676	-0.1891	-0.0345138	1.35016	3.08114			19907.2	14.771	0.0124	0.0791453	0.0386086	0.000113798			23569.9	300.741	-0.2174	-0.0393274	1.36224
				2064.03	19.4809	0.0656	0.0717625	0.225265	0.000874865			5813.92	296.815	-0.439	-0.0761697	1.42027	3.00773				12165.2	12.1777	-0.1406	0.0489228	-0.70821	0.234605			15843	299.585	-0.2054	-0.034494	1.46739	3.08109			19908.2	14.8534	0.0278	0.0798937	0.0857473	0.00011883			23571	300.695	-0.2174	-0.040825	1.31226
				2065.05	19.5537	0.0694	0.0711008	0.240532	0.000891765			5814.94	296.815	-0.4447	-0.0687735	1.59343	3.00762				12166.2	12.2929	-0.1941	0.0602659	-0.793674	0.234563			15844.1	299.555	-0.2062	-0.0374876	1.35547	3.08104			19909.3	14.9441	0.0383	0.0798139	0.118252	0.000127105			23572	300.664	-0.2293	-0.0332542	1.6992
				2066.06	19.6193	0.0496	0.0631525	0.193544	0.000906662			5815.95	296.578	-0.4502	-0.0831558	1.33414	3.00751				12167.2	12.2805	-0.1737	0.0485183	-0.882231	0.234517			15845.1	299.555	-0.2069	-0.0344841	1.47853	3.08099			19910.3	15.0365	0.0314	0.0791296	0.0977865	0.000135822			23573	300.664	-0.2105	-0.0332575	1.55973
				2067.08	19.6892	0.047	0.0700374	0.16537	0.000918743			5816.97	296.474	-0.4423	-0.0858803	1.26915	3.0074				12168.2	12.4246	-0.1491	0.0570392	-0.644158	0.234477			15846.1	299.494	-0.2033	-0.0389614	1.28585	3.08094			19911.3	15.1276	0.0181	0.0795254	0.0560868	0.000142018			23574	300.634	-0.2183	-0.0362746	1.48299
				2068.09	19.8254	0.0431	0.0762613	0.139271	0.000930022			5817.98	296.371	-0.4672	-0.096091	1.19814	3.00728				12169.2	12.5025	-0.1773	0.0643866	-0.678581	0.234436			15847.1	299.494	-0.2071	-0.0329706	1.54789	3.08089			19912.3	15.2127	0.0232	0.0793216	0.0720749	0.000147189			23575	300.573	-0.2086	-0.0362512	1.41801
				2069.11	19.8907	0.0415	0.0752757	0.135857	0.000940602			5819	296.312	-0.4608	-0.0832611	1.36382	3.00717				12170.2	12.5855	-0.2138	0.0671928	-0.784103	0.234387			15848.1	299.464	-0.2141	-0.031467	1.67668	3.08083			19913.3	15.3041	0.0254	0.0791749	0.0790559	0.000153267			23576	300.573	-0.2129	-0.0301085	1.74251
				2070.12	19.9574	0.0391	0.074553	0.129241	0.000950692			5820.02	296.193	-0.4678	-0.0948902	1.21486	3.00705				12171.2	12.5448	-0.1292	0.057841	-0.550446	0.234345			15849.1	299.404	-0.2053	-0.0374481	1.35098	3.08078			19914.3	15.3875	0.031	0.078975	0.0967298	0.000160327			23577	300.512	-0.2156	-0.0360673	1.47307
				2071.14	20.0216	0.0622	0.0740652	0.206949	0.000963373			5821.03	296.06	-0.4576	-0.102137	1.10406	3.00693				12172.2	12.7084	-0.1366	0.0626212	-0.537548	0.234313			15850.2	299.388	-0.21	-0.0328501	1.57533	3.08073			19915.4	15.3875	0.0424	0.0700315	0.149197	0.000169506			23578.1	300.481	-0.2052	-0.0390568	1.2947
				2072.16	20.0861	0.0607	0.0662387	0.225821	0.000978743			5822.05	296.06	-0.468	-0.0816463	1.41253	3.00682				12173.2	12.6941	-0.0971	0.0556692	-0.429825	0.234284			15851.2	299.328	-0.2162	-0.0372588	1.42993	3.08068			19916.4	15.5718	0.0321	0.0788499	0.100321	0.000178833			23579.1	300.451	-0.2203	-0.0360477	1.506
				2073.14	20.0861	0.0604	0.0597659	0.249041	0.000993441			5823.06	295.987	-0.4792	-0.0889042	1.32826	3.0067				12174.2	12.9507	-0.1168	0.0756148	-0.380648	0.234257			15852.2	299.283	-0.2059	-0.0387418	1.30968	3.08062			19917.4	15.6593	0.041	0.0874559	0.115527	0.000187984			23580.1	300.39	-0.2176	-0.0345215	1.55331
				2074.14	20.153	0.0506	0.0664718	0.187586	0.00100712			5824.08	295.839	-0.4929	-0.0961304	1.26353	3.00658				12175.3	13.0061	-0.1924	0.0819367	-0.578648	0.234218			15853.2	299.237	-0.2059	-0.0342556	1.4812	3.08057			19918.4	15.6593	0.0252	0.0793521	0.0782582	0.000196263			23581.1	300.375	-0.2273	-0.0315183	1.77715
				2075.16	20.2162	0.0592	0.0655396	0.22259	0.00102085			5825.09	295.751	-0.4923	-0.104835	1.15721	3.00645				12176.3	13.0146	-0.1395	0.0713879	-0.481546	0.234177			15854.2	299.192	-0.2041	-0.0357326	1.40756	3.08052			19919.4	15.8384	0.0142	0.0883249	0.039618	0.000201045			23582.1	300.314	-0.2288	-0.0345116	1.63372
				2076.17	20.3408	0.0581	0.0713711	0.200605	0.00103553			5826.11	295.618	-0.4978	-0.0945254	1.29776	3.00633				12177.3	13.0912	-0.1473	0.0801969	-0.45262	0.234141			15855.2	299.177	-0.1912	-0.0372194	1.26592	3.08047			19920.4	15.9237	0.0078	0.0877547	0.0219034	0.000203755			23583.1	300.283	-0.221	-0.0375012	1.45223
				2077.19	20.4072	0.0595	0.0710218	0.206449	0.00105026			5827.12	295.5	-0.5009	-0.0959137	1.28694	3.00621				12178.3	13.1777	-0.1418	0.0744857	-0.469128	0.234104			15856.2	299.101	-0.1978	-0.0386963	1.25963	3.08042			19921.4	15.9237	0.0265	0.0787496	0.082925	0.000208045			23584.2	300.253	-0.2272	-0.0375049	1.49282
				2078.2	20.4689	0.0422	0.0636522	0.163376	0.00106297			5828.14	295.412	-0.4987	-0.0943783	1.30213	3.00608				12179.3	13.2591	-0.1468	0.0748482	-0.483318	0.234068			15857.3	299.041	-0.2052	-0.0446293	1.13304	3.08037			19922.4	16.015	0.0381	0.0793679	0.118295	0.000216132			23585.2	300.177	-0.228	-0.0389917	1.44095
				2079.22	20.4689	0.0471	0.057185	0.202968	0.00107415			5829.16	295.412	-0.4945	-0.0885585	1.37602	3.00596				12180.3	13.3495	-0.1729	0.0755668	-0.563835	0.234028			15858.3	299.041	-0.2013	-0.0416503	1.19101	3.08032			19923.4	16.1895	0.032	0.0875737	0.090046	0.000224907			23586.2	300.177	-0.2214	-0.0389879	1.39938
				2080.23	20.5932	0.0529	0.0628885	0.207287	0.00108666			5830.14	295.192	-0.5033	-0.0989136	1.25389	3.00584				12181.4	13.4314	-0.1184	0.0874329	-0.333706	0.233992			15859.3	298.996	-0.2052	-0.0401536	1.25933	3.08027			19924.5	16.2797	0.0262	0.0882629	0.0731494	0.000232186			23587.2	300.147	-0.2293	-0.0359689	1.57096
				2081.25	20.5932	0.0521	0.0565437	0.227061	0.0010998			5831.14	295.104	-0.5137	-0.0946192	1.33788	3.00571				12182.4	13.4315	-0.1014	0.0711963	-0.350969	0.233964			15860.3	298.95	-0.2107	-0.0431033	1.2046	3.08022			19925.5	16.2797	0.0359	0.0882542	0.100241	0.00023996			23588.2	300.07	-0.2355	-0.0405827	1.43001
				2082.27	20.7146	0.0508	0.0621711	0.201355	0.00111268			5832.16	295.104	-0.5237	-0.0946285	1.36379	3.00558				12183.4	13.6013	-0.0806	0.0893177	-0.222375	0.233942			15861.3	298.89	-0.1965	-0.0430977	1.12356	3.08017			19926.5	16.3622	0.0507	0.0781878	0.159793	0.00025079			23589.2	300.01	-0.2375	-0.0435753	1.34311
				2083.28	20.7759	0.0502	0.0680256	0.181852	0.00112532			5833.17	294.825	-0.5387	-0.114878	1.15558	3.00545				12184.4	13.6922	-0.0999	0.0730032	-0.337219	0.233919			15862.3	298.875	-0.2014	-0.0402272	1.23375	3.08012			19927.5	16.4516	0.0381	0.0783767	0.119791	0.000261907			23590.2	299.995	-0.2335	-0.0390617	1.47307
				2084.3	20.8332	0.0427	0.0669732	0.157114	0.00113695			5834.19	294.825	-0.5429	-0.100277	1.33416	3.00531				12185.4	13.693	-0.1128	0.0676369	-0.410973	0.233892			15863.3	298.845	-0.2019	-0.0387358	1.28443	3.08007			19928.5	16.5426	0.0426	0.0873739	0.120148	0.000272009			23591.2	299.934	-0.2273	-0.0435556	1.28601
				2085.31	20.8918	0.0433	0.0665127	0.160425	0.00114771			5835.2	294.694	-0.5401	-0.10456	1.2729	3.00518				12186.4	13.7813	-0.1088	0.0754878	-0.355173	0.233865			15864.3	298.845	-0.2002	-0.0342617	1.43993	3.08002			19929.5	16.6318	0.0272	0.0782475	0.0856616	0.000280738			23592.2	299.888	-0.2311	-0.0420346	1.35482
				2086.33	20.9465	0.0518	0.0596357	0.214048	0.00115961			5836.22	294.577	-0.5397	-0.103007	1.29114	3.00504				12187.5	13.9611	-0.1145	0.0856548	-0.329414	0.233837			15865.4	298.83	-0.1968	-0.0342519	1.41589	3.07997			19930.5	16.7163	0.0352	0.0780475	0.11114	0.00028855			23593.3	299.888	-0.2355	-0.0390321	1.48682
				2087.34	21.0046	0.046	0.0588234	0.192706	0.00117185			5837.23	294.504	-0.5463	-0.0986052	1.36527	3.00491				12188.5	13.9636	-0.1176	0.0773878	-0.374475	0.233808			15866.4	298.785	-0.1918	-0.0312593	1.51202	3.07992			19931.6	16.8055	0.039	0.086818	0.110699	0.000297839			23594.3	299.828	-0.2604	-0.0420049	1.52767
				2088.36	21.0598	0.0428	0.0581902	0.181252	0.00118295			5838.25	294.387	-0.533	-0.101434	1.29488	3.00477				12189.5	14.0515	-0.1166	0.078015	-0.368306	0.233778			15867.4	298.695	-0.204	-0.0342222	1.46896	3.07987			19932.6	16.8909	0.0346	0.0862446	0.0988626	0.000307043			23595.3	299.782	-0.2243	-0.0389827	1.4179
				2089.38	21.0598	0.0301	0.0581902	0.127469	0.00119208			5839.27	294.387	-0.5493	-0.101424	1.33461	3.00463				12190.5	14.1463	-0.1021	0.0784482	-0.320723	0.233751			15868.4	298.664	-0.205	-0.0371951	1.35818	3.07982			19933.6	16.9765	0.0331	0.0774911	0.10526	0.000315518			23596.3	299.767	-0.2379	-0.040484	1.4481
				2090.39	21.1738	0.0275	0.0571665	0.118544	0.00119929			5840.28	294.139	-0.5508	-0.103846	1.30705	3.0045				12191.5	14.2344	-0.0989	0.0790568	-0.30828	0.233726			15869.4	298.574	-0.2056	-0.0416395	1.21676	3.07977			19934.6	17.0672	0.022	0.0775384	0.0699188	0.000322409			23597.3	299.691	-0.2487	-0.0449778	1.36259
				2091.41	21.2243	0.0234	0.0621475	0.0927855	0.00120566			5841.3	293.993	-0.5559	-0.109354	1.25271	3.00436				12192.5	14.3215	-0.1677	0.0876339	-0.471573	0.233692			15870.4	298.574	-0.1993	-0.0371753	1.32112	3.07972			19935.6	17.15	0.0479	0.0856892	0.137752	0.000331159			23598.3	299.691	-0.2443	-0.0373572	1.61152
				2092.42	21.2806	0.0194	0.0557296	0.0857835	0.00121101			5842.31	293.993	-0.5596	-0.109343	1.26117	3.00422				12193.5	14.4118	-0.132	0.0800494	-0.406353	0.233656			15871.5	298.499	-0.1945	-0.038637	1.24052	3.07967			19936.6	17.15	0.0468	0.0775652	0.148685	0.000343014			23599.4	299.63	-0.2341	-0.0373375	1.54505
				2093.44	21.3305	0.0215	0.0546086	0.0970208	0.00121613			5843.33	293.906	-0.5678	-0.0905278	1.54562	3.00408				12194.5	14.5005	-0.13	0.079838	-0.401256	0.233623			15872.5	298.454	-0.1926	-0.0414829	1.14413	3.07962			19937.7	17.2366	0.0373	0.0772913	0.118923	0.000353532			23600.4	299.555	-0.2486	-0.0432946	1.415
				2094.45	21.3305	0.0314	0.048972	0.158004	0.00122275			5844.34	293.746	-0.5806	-0.106282	1.34619	3.00393				12195.5	14.5914	-0.1819	0.0887269	-0.505202	0.233584			15873.5	298.424	-0.1966	-0.0414632	1.16845	3.07957			19938.7	17.4114	0.0379	0.0855396	0.109184	0.000362946			23601.4	299.555	-0.2431	-0.0373142	1.60546
				2095.44	21.4343	0.0326	0.0535802	0.149934	0.00123052			5845.36	293.63	-0.594	-0.104766	1.39719	3.00379				12196.6	14.5914	-0.1642	0.0800069	-0.505747	0.233541			15874.5	298.364	-0.21	-0.0473809	1.09221	3.07952			19939.7	17.495	0.0315	0.0849828	0.0913414	0.000371634			23602.4	299.509	-0.2354	-0.0372981	1.55527
				2096.45	21.4883	0.0341	0.0535101	0.157039	0.00123886			5846.38	293.528	-0.6018	-0.103249	1.43633	3.00364				12197.6	14.6867	-0.1469	0.0716632	-0.505142	0.233502			15875.5	298.334	-0.201	-0.048853	1.01389	3.07947			19940.7	17.5864	0.0406	0.0856755	0.116777	0.000380651			23603.4	299.419	-0.2384	-0.0462387	1.27054
				2097.47	21.5368	0.0247	0.052562	0.115801	0.00124622			5847.39	293.354	-0.5908	-0.113173	1.28643	3.00349				12198.6	14.8387	-0.1615	0.0864326	-0.46045	0.233463			15876.5	298.334	-0.2035	-0.0444072	1.12927	3.07942			19941.7	17.5864	0.0468	0.0771319	0.14952	0.000391258			23604.4	299.373	-0.2541	-0.0447376	1.39965
				2098.48	21.5912	0.0216	0.0524849	0.101416	0.00125201			5848.41	293.282	-0.6221	-0.108822	1.40874	3.00334				12199.6	14.8664	-0.1643	0.080483	-0.503062	0.233423			15877.5	298.199	-0.2042	-0.0488086	1.03097	3.07937			19942.7	17.6709	0.0378	0.077036	0.120917	0.000401838			23605.5	299.358	-0.2476	-0.0417487	1.46149
				2099.5	21.5912	0.034	0.0524849	0.159636	0.00125897			5849.42	293.122	-0.6064	-0.124508	1.20019	3.00318				12200.6	14.8664	-0.1844	0.071121	-0.638927	0.233379			15878.6	298.169	-0.2222	-0.0487939	1.12219	3.07931			19943.7	17.7514	0.0328	0.0765363	0.105607	0.000410676			23606.5	299.267	-0.2626	-0.0491827	1.31574
				2100.52	21.6883	0.0165	0.0508109	0.0800231	0.00126529			5850.44	293.021	-0.6225	-0.110052	1.39389	3.00303				12201.6	14.9173	-0.176	0.0674499	-0.643013	0.233334			15879.6	298.139	-0.2229	-0.0428614	1.28154	3.07926			19944.7	17.8398	0.0276	0.0763002	0.0891397	0.00041823			23607.5	299.252	-0.2609	-0.043206	1.48805
				2101.53	21.7377	0.0081	0.0506993	0.0393705	0.00126837			5851.45	293.021	-0.6057	-0.0957168	1.5594	3.00288				12202.7	14.9578	-0.1747	0.0628454	-0.685026	0.23329			15880.6	298.094	-0.2242	-0.0472922	1.16824	3.0792			19945.8	18.0133	0.0195	0.0852662	0.0563567	0.000424126			23608.5	299.222	-0.2578	-0.046321	1.37149
				2102.55	21.7896	0.0188	0.0502677	0.0921631	0.00127174			5852.44	292.776	-0.6282	-0.120267	1.28718	3.00273				12203.7	15.0411	-0.1862	0.0619624	-0.740525	0.233245			15881.6	298.064	-0.2272	-0.0428417	1.30686	3.07915			19946.8	18.0952	0.0313	0.0933472	0.0826288	0.000430486			23609.5	299.177	-0.2505	-0.0448764	1.37556
				2103.56	21.8359	0.0171	0.049916	0.0844197	0.00127623			5853.45	292.776	-0.6412	-0.111644	1.41529	3.00257				12204.7	15.1469	-0.205	0.0636359	-0.793852	0.233196			15882.6	297.914	-0.22	-0.0533037	1.01708	3.07909			19947.8	18.0952	0.0357	0.0848	0.103743	0.000438865			23610.5	299.086	-0.2558	-0.0463547	1.35986
				2104.58	21.9303	0.0252	0.0592405	0.104826	0.00128152			5854.47	292.631	-0.6283	-0.110094	1.40635	3.00241				12205.7	15.2405	-0.1521	0.063909	-0.586482	0.233151			15883.6	297.884	-0.2134	-0.0533828	0.985102	3.07904			19948.8	18.1818	0.0403	0.0760948	0.130508	0.000448379			23611.5	299.041	-0.2728	-0.050826	1.32265
				2105.59	21.989	0.0191	0.054615	0.0861806	0.00128707			5855.48	292.501	-0.6252	-0.111437	1.38254	3.00225				12206.7	15.3214	-0.1535	0.0718797	-0.526248	0.233113			15884.6	297.854	-0.2163	-0.0504006	1.05757	3.07898			19949.8	18.2643	0.0398	0.0759753	0.129092	0.000458406			23612.5	298.95	-0.2787	-0.0552819	1.24234
				2106.61	22.0409	0.0177	0.0544102	0.0801643	0.00129167			5856.5	292.343	-0.6523	-0.117047	1.37333	3.00209				12207.7	15.405	-0.2008	0.0707257	-0.69964	0.233069			15885.6	297.854	-0.2306	-0.047433	1.19803	3.07893			19950.8	18.3491	0.0501	0.0753244	0.163904	0.000469649			23613.5	298.935	-0.279	-0.047799	1.43838
				2107.62	22.0409	0.0151	0.0496298	0.0749761	0.00129577			5857.52	292.228	-0.655	-0.11123	1.45114	3.00193				12208.8	15.4974	-0.1663	0.0648582	-0.631852	0.233023			15886.6	297.795	-0.2219	-0.0533432	1.0251	3.07887			19951.8	18.5219	0.0461	0.0921081	0.123336	0.000481692			23614.5	298.845	-0.2647	-0.0522505	1.24839
				2108.64	22.1108	0.0243	0.051148	0.117075	0.00130071			5858.53	292.228	-0.6547	-0.104069	1.55027	3.00176				12209.8	15.4974	-0.1075	0.0621335	-0.426354	0.232988			15887.7	297.72	-0.2311	-0.0473835	1.20188	3.07882			19952.9	18.6064	0.0408	0.092113	0.109151	0.00049256			23615.6	298.77	-0.2652	-0.0581998	1.1229
				2109.66	22.1763	0.0266	0.0576063	0.113789	0.00130707			5859.55	291.941	-0.6593	-0.116711	1.39206	3.0016				12210.8	15.5885	-0.1658	0.0711018	-0.574635	0.232954			15888.7	297.66	-0.2424	-0.0503215	1.18704	3.07876			19953.9	18.6064	0.0233	0.0841887	0.0682009	0.000500584			23616.6	298.77	-0.2697	-0.0492334	1.34992
				2110.67	22.2578	0.0265	0.0560821	0.116442	0.00131372			5860.56	291.941	-0.6784	-0.106716	1.56655	3.00143				12211.8	15.6793	-0.1494	0.0750236	-0.490728	0.232915			15889.7	297.63	-0.2351	-0.0503066	1.15164	3.0787			19954.9	18.6917	0.0375	0.0838722	0.11018	0.000508195			23617.6	298.695	-0.2696	-0.0551731	1.20415
				2111.69	22.3351	0.021	0.0588185	0.0879818	0.00131967			5861.58	291.697	-0.6591	-0.130795	1.24179	3.00126				12212.8	15.8531	-0.1639	0.0881432	-0.458225	0.232876			15890.7	297.6	-0.2312	-0.0488179	1.16707	3.07864			19955.9	18.775	0.0334	0.074998	0.109745	0.000517062			23618.6	298.619	-0.2758	-0.0594576	1.14308
				2112.7	22.485	0.0226	0.0684709	0.0813375	0.00132512			5862.59	291.539	-0.6611	-0.121731	1.3383	3.0011				12213.8	15.9469	-0.1701	0.0891887	-0.469984	0.232834			15891.7	297.541	-0.2328	-0.0517606	1.10834	3.07858			19956.9	18.9465	0.0399	0.0838273	0.117294	0.000526238			23619.6	298.604	-0.2669	-0.0563805	1.16656
				2113.72	22.5674	0.0353	0.0720254	0.120775	0.00133237			5863.61	291.539	-0.6663	-0.121731	1.34883	3.00093				12215.8	16.0313	-0.1207	0.0795002	-0.374134	0.232763			15892.7	297.406	-0.2347	-0.0500888	1.15468	3.07852			19957.9	19.0265	0.0363	0.0916954	0.0975545	0.000535777			23620.6	298.544	-0.2762	-0.0533721	1.27526
				2114.73	22.6392	0.036	0.0698011	0.127095	0.00134128			5864.62	291.411	-0.6898	-0.120195	1.41425	3.00076				12216.8	16.1186	-0.1687	0.0789321	-0.526683	0.232727			15893.8	297.406	-0.2392	-0.0470559	1.25266	3.07846			19959	19.0265	0.0354	0.0831705	0.104887	0.000544744			23621.7	298.439	-0.2681	-0.0592852	1.11439
				2115.72	22.719	0.0492	0.0720988	0.168161	0.00135162			5865.64	291.253	-0.6963	-0.122891	1.39626	3.00059				12217.8	16.2482	-0.1445	0.083307	-0.427439	0.232687			15894.8	297.272	-0.2425	-0.0573102	1.04272	3.0784			19960	19.1135	0.0471	0.0836176	0.138807	0.000555072			23622.7	298.394	-0.2712	-0.0548149	1.21921
				2116.72	22.8005	0.0501	0.0751395	0.164308	0.00136386			5866.66	291.153	-0.6969	-0.117143	1.46603	3.00042				12218.9	16.2946	-0.156	0.0799587	-0.480781	0.23265			15895.8	297.272	-0.2526	-0.0573159	1.08604	3.07834			19961	19.1975	0.0474	0.0835388	0.139823	0.00056689			23623.7	298.349	-0.2774	-0.0577533	1.18364
				2117.73	22.8813	0.0495	0.0831418	0.146715	0.00137632			5867.67	290.982	-0.7003	-0.122666	1.40685	3.00024				12219.9	16.2946	-0.1241	0.0716503	-0.426817	0.232615			15896.8	297.168	-0.2444	-0.0616877	0.976317	3.07828			19962	19.2767	0.0445	0.0745472	0.147101	0.000578044			23624.7	298.304	-0.2807	-0.0532887	1.29806
				2118.75	22.8813	0.0459	0.0762271	0.148385	0.00138826			5868.69	290.882	-0.6983	-0.13248	1.29891	3.00007				12220.9	16.3629	-0.1245	0.0777897	-0.394399	0.232584			15897.8	297.172	-0.2509	-0.0539234	1.1466	3.07822			19963	19.4462	0.0403	0.0830623	0.119561	0.000588492			23625.7	298.244	-0.2692	-0.0517822	1.2811
				2119.77	23.0151	0.0185	0.0829674	0.0549481	0.00139632			5869.7	290.74	-0.7239	-0.118226	1.50888	2.99989				12221.9	16.4078	-0.1424	0.0736476	-0.476474	0.23255			15898.8	297.127	-0.2569	-0.0524518	1.20696	3.07815			19964	19.4462	0.044	0.0830705	0.130525	0.000599035			23626.7	298.199	-0.2815	-0.0562131	1.23404
				2120.78	23.0755	0.0424	0.0808794	0.129186	0.00140394			5870.72	290.74	-0.7247	-0.118226	1.51055	2.99971				12222.9	16.5676	-0.1034	0.0798526	-0.319095	0.232519			15899.8	297.083	-0.2671	-0.0538992	1.22118	3.07809			19965	19.5367	0.0321	0.0835889	0.0946334	0.000608562			23627.8	298.139	-0.2911	-0.0547164	1.31103
				2121.8	23.1296	0.0329	0.0785973	0.103152	0.00141336			5871.73	290.441	-0.7133	-0.123622	1.42189	2.99953				12223.9	16.5676	-0.1442	0.0642274	-0.553264	0.232488			15900.9	297.009	-0.2712	-0.058271	1.1469	3.07802			19966	19.6136	0.0217	0.0829476	0.064468	0.000615297			23628.8	298.064	-0.2902	-0.0546717	1.30805
				2122.81	23.2087	0.0421	0.0715905	0.144915	0.00142275			5872.72	290.441	-0.7363	-0.108435	1.6733	2.99935				12225	16.5676	-0.1477	0.055796	-0.652328	0.232452			15901.9	296.934	-0.2696	-0.0597085	1.11268	3.07795			19967	19.6959	0.0371	0.074133	0.123325	0.00062265			23629.8	297.974	-0.3009	-0.062052	1.19496
				2123.83	23.2844	0.02	0.0709299	0.0694846	0.00143052			5873.72	290.313	-0.7449	-0.121236	1.51409	2.99917				12226	16.7499	-0.1828	0.0707562	-0.636648	0.232411			15902.9	296.89	-0.273	-0.0508713	1.32244	3.07788			19968	19.7827	0.0432	0.0748056	0.142311	0.000632703			23630.8	297.944	-0.3058	-0.0592593	1.27165
				2124.84	23.3593	0.0133	0.0712226	0.0460174	0.00143469			5874.73	290.186	-0.7398	-0.12114	1.50493	2.99898				12227	16.8377	-0.1514	0.0708054	-0.526923	0.232369			15903.9	296.801	-0.2889	-0.0596396	1.19371	3.07781			19969.1	19.9496	0.0441	0.0913017	0.119028	0.000643631			23631.8	297.884	-0.3072	-0.0547852	1.3818
				2125.86	23.4386	0.0483	0.0709635	0.167726	0.00144239			5875.75	290.016	-0.7489	-0.122406	1.50768	2.9988				12228	16.9177	-0.1073	0.0659167	-0.401137	0.232336			15904.9	296.741	-0.2986	-0.0524444	1.40307	3.07774			19970.1	20.0285	0.0462	0.0905154	0.125779	0.000654924			23632.8	297.81	-0.2991	-0.0577086	1.27721
				2126.88	23.521	0.0599	0.0709413	0.208073	0.00145593			5876.77	289.888	-0.7665	-0.125114	1.50972	2.99861				12229	16.9998	-0.1173	0.0694349	-0.416302	0.232308			15905.9	296.697	-0.2908	-0.0568395	1.26076	3.07767			19971.1	20.115	0.0635	0.0907488	0.172433	0.000668657			23633.8	297.75	-0.3139	-0.0591704	1.3073
				2127.89	23.5919	0.0511	0.0699586	0.179998	0.00146983			5877.78	289.888	-0.755	-0.108191	1.71967	2.99842				12230	17.0908	-0.0962	0.0784019	-0.302368	0.232282			15906.9	296.623	-0.2863	-0.0538667	1.30975	3.0776			19972.1	20.115	0.0399	0.0826736	0.118931	0.000681588			23634.8	297.66	-0.3004	-0.0635753	1.16439
				2128.91	23.5919	0.0385	0.0699655	0.135602	0.00148104			5878.8	289.733	-0.7749	-0.113711	1.67932	2.99822				12231	17.1798	-0.1242	0.0804362	-0.380503	0.232254			15907.9	296.578	-0.2817	-0.0586667	1.18327	3.07752			19973.1	20.1971	0.0411	0.0739425	0.136973	0.000691728			23635.8	297.63	-0.3039	-0.0606025	1.23574
				2129.92	23.7571	0.0381	0.0730593	0.12851	0.00149063			5879.81	289.464	-0.7711	-0.126152	1.50627	2.99803				12232.1	17.2651	-0.0727	0.0844039	-0.212256	0.232229			15909	296.474	-0.2871	-0.064484	1.09716	3.07745			19974.1	20.2789	0.0456	0.0819829	0.137066	0.000702582			23636.9	297.541	-0.3244	-0.0650074	1.22972
				2130.94	23.8348	0.0453	0.0747573	0.149325	0.00150107			5880.83	289.324	-0.7908	-0.140113	1.39084	2.99784				12233.1	17.3489	-0.1223	0.0769299	-0.391759	0.232205			15910	296.415	-0.2911	-0.0659358	1.08795	3.07738			19975.2	20.3633	0.0529	0.0813893	0.160168	0.0007149			23637.9	297.421	-0.3115	-0.0708642	1.08323
				2131.95	23.9631	0.0296	0.0820707	0.0888774	0.00151043			5881.84	289.324	-0.7808	-0.110564	1.74026	2.99764				12234.1	17.4358	-0.1387	0.0854884	-0.399813	0.232172			15911	296.371	-0.2963	-0.0629827	1.15931	3.07731			19976.2	20.5257	0.0502	0.089805	0.13775	0.000727807			23638.9	297.421	-0.3154	-0.0634667	1.22463
				2132.97	24.0503	0.0344	0.0828653	0.1023	0.00151844			5882.86	289.324	-0.7807	-0.110237	1.7452	2.99744				12235.1	17.5236	-0.1558	0.0941276	-0.407886	0.232135			15912	296.282	-0.2882	-0.0644049	1.10271	3.07723			19977.2	20.5257	0.0415	0.0816934	0.125184	0.000739286			23639.9	297.257	-0.3189	-0.0707753	1.11035
				2133.98	24.1423	0.0379	0.0844663	0.110572	0.00152749			5883.88	289.014	-0.8006	-0.127974	1.54164	2.99725				12236.1	17.609	-0.1348	0.0845924	-0.392687	0.232099			15913	296.238	-0.2991	-0.0643852	1.14477	3.07716			19978.2	20.6904	0.0397	0.0893787	0.109457	0.000749441			23640.9	297.257	-0.3277	-0.0676152	1.19432
				2135	24.2306	0.0468	0.0857956	0.134422	0.00153809			5884.89	288.901	-0.8147	-0.126474	1.58739	2.99704				12237.1	17.6929	-0.1189	0.084202	-0.347974	0.232067			15914	296.134	-0.3102	-0.0658074	1.1616	3.07708			19979.2	20.6904	0.0366	0.07295	0.123636	0.000758993			23641.9	297.202	-0.3439	-0.0671852	1.26138
				2136.02	24.2306	0.0329	0.0779827	0.103965	0.00154807			5885.91	288.761	-0.8085	-0.123562	1.61243	2.99684				12238.2	17.7768	-0.0912	0.0845924	-0.265676	0.232041			15915	296.046	-0.2936	-0.0684817	1.0565	3.07701			19980.2	20.7727	0.0429	0.0732759	0.144273	0.000768935			23643	297.098	-0.3216	-0.0700866	1.13076
				2137.03	24.397	0.0394	0.0862495	0.112571	0.00155711			5886.92	288.606	-0.8027	-0.126221	1.56715	2.99664				12239.1	17.7768	-0.128	0.0767388	-0.411039	0.232014			15916.1	296.031	-0.2973	-0.0655509	1.11765	3.07694			19981.2	20.8576	0.0415	0.0731252	0.139852	0.000779501			23644	297.083	-0.3425	-0.0656656	1.28532
				2138.02	24.397	0.05	0.0795101	0.154966	0.00156796			5887.94	288.452	-0.8041	-0.14138	1.40155	2.99644				12240.1	17.9516	-0.1068	0.0851444	-0.309103	0.231985			15917.1	295.942	-0.3035	-0.0669752	1.11669	3.07686			19982.3	20.9379	0.0267	0.081017	0.0812125	0.000788039			23645	296.979	-0.333	-0.0670835	1.22325
				2139.03	24.5725	0.047	0.0968484	0.11959	0.00158009			5888.95	288.284	-0.8156	-0.142625	1.40919	2.99624				12241.2	18.0394	-0.1266	0.0850411	-0.366854	0.231956			15918.1	295.854	-0.3202	-0.0713076	1.10656	3.07678			19983.3	21.099	0.0482	0.0887978	0.133762	0.000797406			23646	296.934	-0.352	-0.0685309	1.26574
				2140.05	24.6608	0.0434	0.0892514	0.119829	0.00159141			5889.97	288.284	-0.8369	-0.116207	1.77471	2.99603				12242.2	18.1231	-0.0981	0.0848798	-0.284808	0.231928			15919.1	295.765	-0.3227	-0.0698208	1.13894	3.0767			19984.3	21.1826	0.0436	0.0892553	0.120376	0.000808547			23647	296.801	-0.3337	-0.0728562	1.1287
				2141.06	24.6608	0.0434	0.0815802	0.131097	0.00160227			5890.98	288.159	-0.8232	-0.114711	1.76844	2.99582				12243.2	18.1231	-0.1105	0.0765786	-0.355584	0.231902			15920.1	295.692	-0.32	-0.0712288	1.10709	3.07662			19985.3	21.2685	0.0427	0.0894035	0.117696	0.00081934			23648	296.771	-0.3588	-0.064041	1.38065
				2142.08	24.7525	0.0498	0.0779615	0.157412	0.00161393			5892	288.019	-0.8438	-0.128466	1.6186	2.99561				12244.2	18.2059	-0.1414	0.0761757	-0.457426	0.231871			15921.1	295.574	-0.3279	-0.0784582	1.02989	3.07654			19986.3	21.3494	0.0272	0.081358	0.0823866	0.00082809			23649	296.697	-0.3673	-0.071347	1.26862
				2143.09	24.8382	0.0617	0.0778173	0.195388	0.00162789			5893.02	287.865	-0.8579	-0.143576	1.47246	2.9954				12245.2	18.3795	-0.1259	0.0846627	-0.366456	0.231837			15922.2	295.515	-0.3233	-0.075512	1.05506	3.07646			19987.3	21.4287	0.0355	0.0891901	0.0980843	0.000835939			23650.1	296.608	-0.3627	-0.0639559	1.39751
				2144.11	24.9215	0.0551	0.076963	0.176424	0.00164249			5894.03	287.698	-0.8714	-0.129569	1.65732	2.99518				12246.2	18.4611	-0.1026	0.0842883	-0.299963	0.231808			15923.2	295.397	-0.3181	-0.0827294	0.947527	3.07638			19988.3	21.5108	0.0363	0.0810262	0.1104	0.000844919			23651.1	296.534	-0.3525	-0.0712584	1.21902
				2145.12	25.0098	0.0631	0.0769541	0.202062	0.00165729			5895.02	287.559	-0.8681	-0.132612	1.61315	2.99497				12247.2	18.4611	-0.1439	0.0759897	-0.466653	0.231778			15924.2	295.339	-0.3129	-0.0783302	0.984383	3.0763			19989.3	21.5108	0.0345	0.0810262	0.104926	0.000853782			23652.1	296.46	-0.355	-0.0732938	1.19357
				2146.14	25.1009	0.0602	0.0859477	0.172604	0.00167273			5896.03	287.433	-0.8734	-0.131111	1.64158	2.99475				12248.3	18.5468	-0.117	0.0761662	-0.37854	0.231745			15925.2	295.25	-0.3169	-0.0782985	0.997371	3.07622			19990.4	21.6745	0.0359	0.0890696	0.0993237	0.000862586			23653.1	296.386	-0.3616	-0.0704253	1.26528
				2147.16	25.1865	0.0652	0.0779783	0.206045	0.00168841			5897.05	287.433	-0.8588	-0.115862	1.82659	2.99454				12249.3	18.6333	-0.1373	0.0844694	-0.400552	0.231713			15926.2	295.192	-0.3146	-0.0828642	0.935577	3.07614			19991.4	21.7526	0.0308	0.0883941	0.0858649	0.000870936			23654.1	296.312	-0.3563	-0.0762885	1.15092
				2148.17	25.2711	0.0665	0.0860733	0.190389	0.0017049			5898.06	287.239	-0.8686	-0.119862	1.78578	2.99432				12250.3	18.717	-0.1379	0.0753663	-0.450895	0.231679			15927.2	295.192	-0.3439	-0.0742334	1.14162	3.07606			19992.4	21.8336	0.0391	0.0884662	0.108915	0.000879687			23655.1	296.208	-0.353	-0.0762216	1.14126
				2149.19	25.3509	0.0557	0.0766368	0.179104	0.00172019			5899.08	287.086	-0.8748	-0.118341	1.82164	2.9941				12251.3	18.8068	-0.1243	0.0755538	-0.405418	0.231646			15928.2	295.031	-0.3393	-0.0814522	1.02652	3.07598			19993.4	21.921	0.0419	0.0811862	0.12718	0.000889817			23656.1	296.164	-0.358	-0.0762093	1.15761
				2150.2	25.4373	0.0505	0.0764602	0.162759	0.00173347			5900.09	286.85	-0.8827	-0.14162	1.53595	2.99388				12252.3	18.8876	-0.1225	0.0752688	-0.40106	0.231615			15929.2	294.943	-0.339	-0.0813848	1.02647	3.07589			19994.4	21.9984	0.031	0.0803299	0.0950983	0.000898942			23657.1	296.075	-0.37	-0.0717578	1.27063
				2151.22	25.5211	0.0605	0.0847125	0.175993	0.00174737			5901.11	286.85	-0.889	-0.129195	1.69568	2.99366				12253.3	19.0563	-0.1252	0.0918856	-0.335772	0.231584			15930.2	294.855	-0.3478	-0.0828074	1.03502	3.07581			19995.4	22.0764	0.0396	0.0795402	0.122686	0.000907781			23658.1	295.987	-0.3754	-0.0775767	1.19248
				2152.23	25.6101	0.0481	0.0844407	0.140372	0.00176095			5902.12	286.85	-0.884	-0.115398	1.88775	2.99344				12254.4	19.0563	-0.194	0.0837357	-0.570925	0.231544			15931.2	294.781	-0.348	-0.0783955	1.0939	3.07572			19996.5	22.1596	0.0331	0.0797716	0.102251	0.000916873			23659.2	295.869	-0.3781	-0.0819171	1.13742
				2153.25	25.6101	0.0599	0.0759994	0.194225	0.00177447			5903.14	286.532	-0.8929	-0.131654	1.6713	2.99322				12255.4	19.2205	-0.1848	0.0828033	-0.549974	0.231497			15932.3	294.679	-0.3436	-0.0827102	1.02372	3.07563			19997.5	22.2422	0.0351	0.0800985	0.107987	0.00092541			23660.2	295.81	-0.3871	-0.0789593	1.20811
				2154.27	25.698	0.0468	0.0764497	0.150854	0.00178783			5904.16	286.38	-0.9204	-0.130133	1.74291	2.99299				12256.4	19.2205	-0.1904	0.0747622	-0.627585	0.23145			15933.3	294.62	-0.3523	-0.0768622	1.1295	3.07555			19998.5	22.3206	0.031	0.0797292	0.0958147	0.000933677			23661.2	295.648	-0.3884	-0.0876459	1.09203
				2155.28	25.8732	0.0457	0.0850158	0.132466	0.0017994			5905.17	286.38	-0.9312	-0.11602	1.97787	2.99276				12257.4	19.3081	-0.1673	0.0834019	-0.49432	0.231405			15934.3	294.518	-0.3542	-0.0811653	1.07539	3.07546			19999.5	22.3982	0.0266	0.0873759	0.0750201	0.000940887			23662.2	295.545	-0.3989	-0.0902465	1.08923
				2156.3	25.9596	0.0565	0.0845559	0.164662	0.00181219			5906.19	286.077	-0.9302	-0.133553	1.71637	2.99253				12258.4	19.4744	-0.1507	0.0913302	-0.406618	0.231365			15935.3	294.46	-0.3536	-0.0782097	1.11414	3.07537			20000.5	22.4838	0.033	0.0796721	0.102069	0.000948348			23663.2	295.456	-0.3931	-0.0915124	1.05855
				2157.31	26.0385	0.0585	0.083887	0.17185	0.00182659			5907.2	285.925	-0.9271	-0.148484	1.53864	2.99229				12259.4	19.4744	-0.1774	0.0828069	-0.527928	0.231324			15936.3	294.343	-0.3601	-0.0837179	1.05997	3.07528			20001.5	22.5637	0.0387	0.0798612	0.119416	0.000957315			23664.2	295.383	-0.4032	-0.0914533	1.08645
				2158.33	26.1259	0.0418	0.084166	0.122385	0.00183913			5908.22	285.802	-0.9364	-0.141512	1.63063	2.99206				12260.5	19.6413	-0.1156	0.0910063	-0.313022	0.231287			15937.3	294.255	-0.3687	-0.0922017	0.985422	3.07519			20002.5	22.7227	0.039	0.0875482	0.109775	0.000967042			23665.2	295.383	-0.3868	-0.0812722	1.17282
				2159.31	26.1259	0.049	0.0765432	0.157753	0.00185015			5909.23	285.802	-0.938	-0.126477	1.82759	2.99183				12261.4	19.7306	-0.2004	0.0912306	-0.541309	0.231249			15938.4	294.153	-0.3684	-0.0863627	1.05119	3.0751			20003.6	22.7227	0.0323	0.0789377	0.100834	0.000975968			23666.3	295.177	-0.3913	-0.097135	0.992709
				2160.31	26.2154	0.0584	0.0769664	0.186982	0.00186338			5910.25	285.596	-0.9391	-0.123553	1.87304	2.99159				12262.5	19.8137	-0.1705	0.0914746	-0.459316	0.231203			15939.4	294.153	-0.3725	-0.0777078	1.18127	3.075			20004.6	22.8864	0.0383	0.087436	0.107943	0.000984797			23667.3	295.133	-0.4049	-0.0927629	1.07563
				2161.33	26.2949	0.0398	0.0765476	0.128127	0.00187566			5911.27	285.458	-0.962	-0.137058	1.72965	2.99135				12263.5	19.8137	-0.1499	0.0748069	-0.493796	0.231163			15940.4	293.993	-0.3795	-0.0848184	1.10258	3.07491			20005.6	22.8864	0.0372	0.0800059	0.11458	0.00099396			23668.3	295.016	-0.4149	-0.0955888	1.06961
				2162.34	26.47	0.0488	0.0850574	0.141383	0.00188676			5912.28	285.321	-0.9605	-0.150571	1.57197	2.99111				12264.5	19.9722	-0.1772	0.0904563	-0.48274	0.231122			15941.4	293.906	-0.3831	-0.0862052	1.09513	3.07481			20006.6	23.0433	0.0295	0.0874125	0.0831642	0.00100218			23669.3	295.016	-0.4151	-0.0839618	1.21831
				2163.36	26.5517	0.0713	0.0931487	0.188626	0.00190178			5913.3	285.143	-0.9744	-0.136766	1.75568	2.99087				12265.5	20.0275	-0.1624	0.0797077	-0.502081	0.231079			15942.4	293.819	-0.3831	-0.0847184	1.11435	3.07472			20007.6	23.0433	0.0389	0.0792482	0.120962	0.00101073			23670.3	294.855	-0.416	-0.0940232	1.0903
				2164.38	26.5517	0.0673	0.0844485	0.196386	0.00191913			5914.31	285.02	-0.9796	-0.133917	1.8026	2.99063				12266.5	20.0533	-0.2345	0.0822528	-0.702554	0.23103			15943.4	293.717	-0.3823	-0.0889633	1.05896	3.07462			20008.6	23.1258	0.0368	0.0796439	0.113863	0.00102021			23671.3	294.723	-0.4166	-0.0910496	1.12753
				2165.39	26.6439	0.0519	0.0762275	0.167781	0.00193405			5915.33	284.829	-0.9842	-0.152767	1.5876	2.99038				12267.5	20.0891	-0.1675	0.0771289	-0.535163	0.230979			15944.5	293.615	-0.3899	-0.088913	1.08063	3.07453			20009.6	23.2792	0.0461	0.0871491	0.130355	0.00103058			23672.4	294.664	-0.415	-0.086668	1.17999
				2166.41	26.7203	0.046	0.0752468	0.150646	0.00194629			5916.31	284.829	-0.9868	-0.123269	1.97271	2.99014				12268.5	20.0891	-0.1264	0.0607111	-0.513058	0.230942			15945.5	293.427	-0.3909	-0.101733	0.946873	3.07443			20010.6	23.3593	0.0331	0.08661	0.0941777	0.00104049			23673.4	294.562	-0.4135	-0.0880465	1.15731
				2167.42	26.8051	0.0511	0.0758265	0.166069	0.00195845			5917.31	284.706	-0.9823	-0.120613	2.00695	2.9899				12269.6	20.2384	-0.1414	0.0754627	-0.461748	0.230909			15946.5	293.427	-0.388	-0.0902324	1.05964	3.07433			20011.6	23.4372	0.0241	0.0864016	0.0687359	0.00104765			23674.4	294.562	-0.4221	-0.0808014	1.28731
				2168.44	26.9752	0.0481	0.0840089	0.141094	0.00197087			5918.33	284.583	-0.9977	-0.120516	2.04006	2.98965				12270.6	20.3235	-0.1437	0.0673807	-0.525544	0.230873			15947.5	293.267	-0.389	-0.0973218	0.98498	3.07423			20012.7	23.521	0.0404	0.0789653	0.126076	0.00105572			23675.4	294.387	-0.4269	-0.0980701	1.0727
				2169.45	27.0675	0.0385	0.092856	0.102174	0.0019817			5919.34	284.406	-0.9984	-0.138022	1.78256	2.9894				12271.6	20.4042	-0.1653	0.0663253	-0.61416	0.230835			15948.5	293.267	-0.395	-0.08726	1.1155	3.07413			20013.7	23.5879	0.0305	0.0855812	0.0878233	0.00106459			23676.4	294.285	-0.4328	-0.0881481	1.20993
				2170.47	27.0675	0.0446	0.0838952	0.131004	0.0019921			5920.36	284.243	-0.9887	-0.133811	1.82079	2.98915				12272.6	20.4042	-0.1248	0.0581341	-0.529019	0.230798			15949.5	293.079	-0.4082	-0.1058	0.950774	3.07403			20014.7	23.6511	0.0227	0.075635	0.073959	0.00107125			23677.4	294.168	-0.4392	-0.0954599	1.13378
				2171.48	27.2337	0.0439	0.092437	0.117033	0.00200317			5921.38	284.12	-1.0084	-0.132338	1.87775	2.9889				12273.6	20.4843	-0.1214	0.0660289	-0.453077	0.230767			15950.5	292.978	-0.4293	-0.100296	1.05479	3.07393			20015.7	23.6511	0.0202	0.0754112	0.066009	0.00107662			23678.4	294.095	-0.4432	-0.0910674	1.19929
				2172.5	27.2337	0.0415	0.0751969	0.135999	0.00201386			5922.39	283.917	-0.9931	-0.138892	1.76199	2.98865				12274.6	20.564	-0.1164	0.0582702	-0.49226	0.230738			15951.5	292.862	-0.4311	-0.103244	1.02896	3.07383			20016.7	23.7761	0.0118	0.0721544	0.0403002	0.00108063			23679.4	294.095	-0.4417	-0.0910674	1.19523
				2173.52	27.3197	0.0299	0.0756119	0.0974471	0.0020228			5923.41	283.808	-0.9939	-0.132031	1.85505	2.9884				12275.7	20.7262	-0.1667	0.0687978	-0.597103	0.230702			15952.5	292.79	-0.4224	-0.101761	1.0229	3.07372			20017.7	23.7761	0.0144	0.0721544	0.0491799	0.0010839			23680.4	293.877	-0.4512	-0.096726	1.14951
				2174.53	27.3983	0.0448	0.0833586	0.132439	0.00203214			5924.42	283.808	-0.9971	-0.119854	2.0501	2.98815				12276.7	20.7262	-0.1143	0.0662603	-0.42509	0.230667			15953.5	292.79	-0.426	-0.0917005	1.14479	3.07361			20018.8	23.8539	0.0278	0.0716955	0.0955522	0.00108918			23681.5	293.819	-0.4464	-0.0894549	1.22972
				2175.55	27.4852	0.0441	0.0828446	0.131178	0.00204327			5925.44	283.646	-1.0012	-0.117003	2.10869	2.9879				12277.7	20.8897	-0.1576	0.0788235	-0.492707	0.230633			15954.6	292.545	-0.4284	-0.105895	0.996922	3.07351			20019.8	23.979	0.0189	0.0688983	0.0675992	0.00109503			23682.5	293.702	-0.4591	-0.0951533	1.18897
				2176.56	27.5718	0.0587	0.0838358	0.172543	0.00205614			5926.45	283.511	-1.0138	-0.13	1.92175	2.98765				12278.7	20.9734	-0.1458	0.0870717	-0.412637	0.230595			15955.6	292.545	-0.4254	-0.087249	1.2015	3.0734			20020.8	24.067	0.0145	0.0696849	0.0512764	0.00109921			23683.5	293.586	-0.4529	-0.0965476	1.15598
				2177.58	27.5718	0.0521	0.0754963	0.170059	0.00206999			5927.47	283.294	-1.0305	-0.139002	1.82691	2.9874				12279.7	21.0512	-0.1661	0.0800246	-0.511486	0.230556			15956.6	292.473	-0.4268	-0.094362	1.11459	3.07329			20021.8	24.1493	0.0266	0.0701103	0.0934949	0.00110435			23684.5	293.586	-0.461	-0.0965476	1.17665
				2178.59	27.7383	0.0617	0.0751349	0.202363	0.00208424			5928.48	283.2	-1.0284	-0.136225	1.86035	2.98714				12280.7	21.1301	-0.1103	0.0794151	-0.342263	0.230522			15957.6	292.372	-0.4326	-0.0885646	1.20369	3.07319			20022.8	24.244	0.0365	0.0711824	0.12636	0.00111225			23685.5	293.383	-0.4736	-0.0992779	1.17557
				2179.61	27.8236	0.0684	0.0744506	0.2264	0.00210051			5929.5	283.2	-1.0265	-0.118787	2.1295	2.98688				12281.7	21.2155	-0.1474	0.0801373	-0.453264	0.23049			15958.6	292.242	-0.4442	-0.101375	1.07978	3.07308			20023.8	24.3302	0.0277	0.0730898	0.0933923	0.00112028			23686.5	293.296	-0.4557	-0.0974951	1.15182
				2180.62	27.9166	0.0706	0.0836087	0.208085	0.00211791			5930.52	282.876	-1.0405	-0.134548	1.9057	2.98662				12282.7	21.2995	-0.1321	0.0885559	-0.367598	0.230456			15959.6	292.156	-0.4536	-0.0912859	1.2245	3.07296			20024.8	24.4162	0.0324	0.0753348	0.105983	0.0011278			23687.5	293.209	-0.4786	-0.0944072	1.24927
				2181.64	27.9919	0.0519	0.074651	0.171325	0.00213325			5931.53	282.728	-1.0512	-0.137091	1.88957	2.98636				12283.7	21.3795	-0.163	0.0885528	-0.4536	0.230419			15960.7	292.055	-0.4612	-0.0909467	1.24965	3.07285			20025.9	24.4162	0.0519	0.0753348	0.16977	0.00113835			23688.6	293.079	-0.4684	-0.100059	1.15358
				2182.66	27.9919	0.0563	0.0746583	0.185831	0.00214678			5932.55	282.728	-1.0523	-0.117054	2.21535	2.9861				12284.8	21.4613	-0.1752	0.0887556	-0.486437	0.230377			15961.7	291.969	-0.4736	-0.0879086	1.3276	3.07273			20026.9	24.5898	0.0462	0.0801201	0.142098	0.00115063			23689.6	292.963	-0.4907	-0.111451	1.08497
				2183.64	28.1603	0.0767	0.0830212	0.227664	0.00216292			5933.56	282.58	-1.0513	-0.120922	2.14245	2.98583				12285.8	21.5402	-0.2019	0.0805134	-0.617954	0.230329			15962.7	291.74	-0.4702	-0.103387	1.12074	3.07261			20027.9	24.6804	0.0398	0.0890263	0.110167	0.00116139			23690.6	292.877	-0.4925	-0.0984837	1.23234
				2184.64	28.2424	0.0661	0.0834896	0.1951	0.00218051			5934.58	282.433	-1.0639	-0.135477	1.93519	2.98557				12286.8	21.622	-0.1262	0.0886101	-0.350965	0.230288			15963.7	291.74	-0.4835	-0.103397	1.15233	3.0725			20028.9	24.6804	0.0319	0.0813765	0.0966005	0.00117036			23691.6	292.776	-0.498	-0.102708	1.19485
				2185.66	28.3296	0.0591	0.0835226	0.17437	0.00219617			5935.59	282.285	-1.0698	-0.134	1.96737	2.9853				12287.8	21.7009	-0.2053	0.0802463	-0.630452	0.230247			15964.7	291.554	-0.4771	-0.0975778	1.20489	3.07237			20029.9	24.8551	0.045	0.0865314	0.128152	0.00117969			23692.6	292.689	-0.5026	-0.0997932	1.24111
				2186.67	28.4107	0.0713	0.0829855	0.211727	0.0022125			5936.61	282.111	-1.0622	-0.13783	1.89911	2.98504				12288.8	21.7896	-0.1948	0.0807329	-0.594602	0.230197			15965.7	291.439	-0.4749	-0.108852	1.07511	3.07226			20030.9	24.8551	0.0361	0.0779555	0.114117	0.00118969			23693.6	292.574	-0.492	-0.0996948	1.21613
				2187.69	28.4107	0.0489	0.0829773	0.145224	0.00222754			5937.62	282.004	-1.0668	-0.127078	2.06872	2.98477				12289.8	21.8696	-0.1585	0.0809655	-0.482411	0.230153			15966.8	291.325	-0.4757	-0.113027	1.03715	3.07214			20031.9	25.0284	0.036	0.0869651	0.102011	0.0011987			23694.7	292.343	-0.5079	-0.122401	1.02255
				2188.7	28.5855	0.0635	0.0838085	0.186713	0.0022416			5938.64	281.79	-1.0736	-0.138821	1.9058	2.9845				12290.8	21.9491	-0.1887	0.0810099	-0.574013	0.230109			15967.8	291.196	-0.4729	-0.115753	1.00676	3.07202			20032.9	25.1121	0.0365	0.085873	0.104743	0.00120778			23695.7	292.228	-0.5061	-0.113746	1.09645
				2189.72	28.668	0.0722	0.0835193	0.213029	0.00225859			5939.66	281.79	-1.0834	-0.138834	1.923	2.98423				12291.9	22.0291	-0.1849	0.0802278	-0.567937	0.230062			15968.8	291.096	-0.4821	-0.11285	1.05275	3.0719			20033.9	25.1121	0.039	0.0773403	0.124264	0.00121723			23696.7	292.228	-0.4993	-0.105169	1.16994
				2190.73	28.7489	0.0726	0.0823365	0.217286	0.0022767			5940.64	281.523	-1.0782	-0.133679	1.98758	2.98397				12292.9	22.0846	-0.1968	0.0773139	-0.627271	0.230015			15969.8	291.011	-0.4914	-0.112781	1.07371	3.07178			20035	25.2016	0.0445	0.0776902	0.14115	0.00122767			23697.7	292.142	-0.5212	-0.10512	1.22182
				2191.75	28.8303	0.0494	0.082933	0.146787	0.00229197			5941.64	281.523	-1.0793	-0.119228	2.23075	2.9837				12293.9	22.1441	-0.1856	0.0752752	-0.607595	0.229967			15970.8	291.011	-0.4989	-0.102875	1.19507	3.07165			20036	25.2825	0.0345	0.0856874	0.0992179	0.00123756			23699.7	291.897	-0.5398	-0.10605	1.25432
				2192.77	28.9169	0.0623	0.0914936	0.167797	0.00230595			5942.66	281.376	-1.0602	-0.133742	1.95347	2.98344				12294.9	22.2855	-0.1409	0.0811609	-0.427811	0.229926			15971.8	290.783	-0.4922	-0.116847	1.03803	3.07153			20037	25.4289	0.0358	0.0829993	0.106291	0.00124635			23700.7	291.768	-0.5403	-0.107252	1.24141
				2193.78	29.0031	0.0691	0.0831124	0.20488	0.00232238			5943.67	281.19	-1.0949	-0.137541	1.96169	2.98317				12295.9	22.3605	-0.1724	0.0807729	-0.525968	0.229887			15972.8	290.654	-0.5003	-0.10719	1.15017	3.07141			20038	25.4289	0.0254	0.0740429	0.0845353	0.00125402			23701.7	291.596	-0.5391	-0.11491	1.15611
				2194.8	29.0848	0.0497	0.0829451	0.147657	0.00233726			5944.69	281.084	-1.0992	-0.133442	2.02989	2.98289				12296.9	22.4458	-0.1715	0.0811086	-0.521057	0.229844			15973.8	290.555	-0.5036	-0.117017	1.06053	3.07128			20039	25.498	0.0261	0.0808734	0.0795285	0.00126046			23702.8	291.482	-0.5654	-0.116103	1.20006
				2195.81	29.1679	0.053	0.0825352	0.158243	0.00235011			5945.7	280.884	-1.094	-0.13857	1.94553	2.98262				12298	22.5255	-0.2071	0.0811954	-0.628546	0.229796			15974.8	290.441	-0.5105	-0.109857	1.14514	3.07116			20040	25.569	0.0308	0.0704004	0.107811	0.00126758			23703.8	291.482	-0.5599	-0.10833	1.27365
				2196.83	29.1679	0.0778	0.0745559	0.257149	0.00236647			5946.72	280.765	-1.1057	-0.133136	2.04659	2.98234				12299	22.5255	-0.1541	0.0724626	-0.524055	0.229751			15975.9	290.313	-0.5198	-0.11117	1.15222	3.07103			20041	25.6443	0.0293	0.0776999	0.0929256	0.0012751			23704.8	291.353	-0.5449	-0.109533	1.22591
				2197.84	29.3106	0.0547	0.0886136	0.152116	0.00238306			5947.73	280.606	-1.1112	-0.138293	1.98007	2.98206				12300	22.602	-0.1889	0.072114	-0.645506	0.229708			15976.9	290.186	-0.5264	-0.112474	1.15332	3.0709			20042.1	25.7332	0.0201	0.0693916	0.0713801	0.00128129			23705.8	291.253	-0.5537	-0.0978189	1.39489
				2198.86	29.4069	0.0707	0.0808734	0.215428	0.00239874			5948.75	280.46	-1.1122	-0.131536	2.08365	2.98179				12301	22.6803	-0.2142	0.0719988	-0.733132	0.229658			15977.9	290.186	-0.5282	-0.0997728	1.30459	3.07076			20043.1	25.8117	0.0245	0.0688854	0.087645	0.00128686			23706.8	291.125	-0.5591	-0.0990127	1.39151
				2199.88	29.5007	0.0597	0.0819909	0.179431	0.00241507			5949.77	280.46	-1.126	-0.131523	2.10972	2.98151				12302	22.8396	-0.2728	0.0798021	-0.842399	0.229597			15978.9	289.945	-0.5284	-0.113699	1.14524	3.07063			20044.1	25.8954	0.0232	0.0771229	0.0741298	0.00129284			23707.8	291.011	-0.5675	-0.109273	1.2798
				2200.89	29.592	0.0859	0.0830009	0.255034	0.00243329			5950.78	280.288	-1.1246	-0.121755	2.27613	2.98122				12303	22.8396	-0.1735	0.0743354	-0.575164	0.229541			15979.9	289.846	-0.5276	-0.115022	1.13034	3.0705			20045.1	25.9827	0.0311	0.0769122	0.0996445	0.00129963			23708.8	290.882	-0.574	-0.113033	1.2514
				2201.91	29.592	0.0721	0.0749961	0.236911	0.00245305			5951.8	280.169	-1.1367	-0.133271	2.10183	2.98094				12304	23.0061	-0.181	0.0851417	-0.523871	0.229498			15980.9	289.719	-0.5279	-0.127595	1.01954	3.07037			20046.1	26.0697	0.0342	0.0775148	0.108725	0.0013078			23709.9	290.64	-0.5698	-0.123789	1.1343
				2202.92	29.6767	0.0437	0.07481	0.143949	0.00246755			5952.81	279.998	-1.1171	-0.135719	2.02833	2.98066				12305	23.0819	-0.2131	0.0786519	-0.667671	0.229449			15982	289.606	-0.5271	-0.116237	1.11747	3.07024			20047.1	26.1517	0.0389	0.0711618	0.134707	0.00131695			23710.9	290.512	-0.583	-0.123681	1.1616
				2203.94	29.766	0.0651	0.0751108	0.213583	0.00248117			5953.83	279.998	-1.133	-0.117389	2.37844	2.98038				12306	23.1594	-0.2029	0.0788998	-0.633716	0.229397			15983	289.606	-0.533	-0.103269	1.27188	3.0701			20048.2	26.2349	0.0329	0.079361	0.102159	0.00132593			23711.9	290.413	-0.5836	-0.11653	1.23414
				2204.95	29.949	0.0624	0.0850965	0.180701	0.00249711			5954.84	279.708	-1.1358	-0.135447	2.06643	2.98009				12307.1	23.2452	-0.1979	0.078956	-0.617658	0.229346			15984	289.38	-0.5481	-0.115705	1.16734	3.06997			20049.2	26.325	0.0371	0.0814346	0.112267	0.00133469			23712.9	290.413	-0.5927	-0.105268	1.38748
				2205.94	30.0474	0.0624	0.0868622	0.177028	0.00251226			5955.86	279.708	-1.135	-0.115823	2.41484	2.97981				12308.1	23.3225	-0.1451	0.0787121	-0.45427	0.229303			15985	289.253	-0.5545	-0.116995	1.16795	3.06983			20050.2	26.325	0.043	0.0744354	0.142356	0.00134472			23713.9	290.2	-0.5861	-0.126231	1.14418
				2206.95	30.0474	0.0598	0.0868622	0.169652	0.00252754			5956.88	279.419	-1.1321	-0.132552	2.10468	2.97953				12309.1	23.4002	-0.1801	0.0863872	-0.513751	0.229263			15986	289.14	-0.5568	-0.115497	1.188	3.06969			20051.2	26.4914	0.0302	0.0834157	0.0892169	0.00135388			23714.9	290.058	-0.605	-0.127498	1.16934
				2207.97	30.1376	0.0663	0.0816721	0.200045	0.00254333			5957.89	279.419	-1.1418	-0.116875	2.40744	2.97924				12310.1	23.4837	-0.1831	0.0870785	-0.518162	0.229217			15987	289.042	-0.554	-0.112643	1.21198	3.06955			20052.2	26.5766	0.0384	0.0832948	0.113606	0.0013622			23716	289.959	-0.6035	-0.127412	1.16722
				2208.98	30.2325	0.0483	0.0815398	0.145971	0.00255766			5958.91	279.261	-1.1415	-0.118058	2.38269	2.97896				12311.1	23.5598	-0.1936	0.0868602	-0.549253	0.22917			15988	289.042	-0.5755	-0.112643	1.25901	3.06941			20053.2	26.6639	0.0331	0.0841659	0.0969125	0.00137114			23717	289.846	-0.602	-0.125916	1.17816
				2210	30.3205	0.0491	0.0809728	0.149427	0.00256985			5959.92	279.104	-1.1409	-0.133547	2.10524	2.97867				12312.1	23.5598	-0.1848	0.0711259	-0.640268	0.229123			15989.1	288.761	-0.5665	-0.11658	1.19747	3.06927			20054.2	26.7446	0.0338	0.0838736	0.0993069	0.00137952			23718	289.846	-0.6211	-0.114671	1.33474
				2211.02	30.4122	0.0492	0.0810094	0.149664	0.00258216			5960.94	278.999	-1.1436	-0.126927	2.22028	2.97838				12313.2	23.72	-0.174	0.0869551	-0.493108	0.229078			15990.1	288.663	-0.5706	-0.116522	1.20673	3.06912			20055.2	26.8303	0.0385	0.0837195	0.113324	0.00138856			23719	289.606	-0.6305	-0.126084	1.23229
				2212.03	30.4948	0.0621	0.0891684	0.17162	0.00259608			5961.95	278.803	-1.1536	-0.134561	2.11264	2.9781				12314.2	23.8047	-0.1984	0.0786323	-0.621768	0.229031			15991.1	288.55	-0.5771	-0.115035	1.23625	3.06898			20056.2	26.9183	0.0359	0.0838094	0.105558	0.00139787			23720	289.521	-0.6178	-0.110712	1.37512
				2213.05	30.5885	0.0525	0.0900523	0.143665	0.00261042			5962.94	278.803	-1.1638	-0.118025	2.42993	2.97782				12315.2	23.8047	-0.1883	0.0711667	-0.652021	0.228983			15992.1	288.424	-0.5863	-0.116325	1.24203	3.06884			20057.3	27.0034	0.0407	0.0841185	0.119231	0.00140746			23721	289.38	-0.6257	-0.112019	1.37646
				2214.06	30.6827	0.0506	0.0905393	0.137721	0.00262333			5963.95	278.502	-1.1592	-0.147694	1.93412	2.97752				12316.2	23.9321	-0.1824	0.0760861	-0.590755	0.228937			15993.1	288.298	-0.5819	-0.129126	1.11051	3.06869			20058.3	27.0889	0.041	0.0843506	0.11978	0.00141768			23722	289.267	-0.6258	-0.113335	1.3607
				2215.08	30.6827	0.0693	0.0724593	0.235682	0.00263833			5964.97	278.502	-1.158	-0.119072	2.39656	2.97723				12317.2	24.0267	-0.2021	0.0769516	-0.647198	0.228888			15994.1	288.187	-0.5971	-0.118042	1.24652	3.06855			20059.3	27.1672	0.0468	0.0831733	0.13866	0.00142867			23723	289.267	-0.6359	-0.113323	1.38279
				2216.09	30.7655	0.0604	0.0707119	0.21049	0.00265456			5965.98	278.385	-1.1609	-0.130657	2.18953	2.97694				12318.2	24.2081	-0.1678	0.0872066	-0.474166	0.228842			15995.1	288.075	-0.6069	-0.116579	1.28287	3.0684			20060.3	27.2545	0.0412	0.0918005	0.110596	0.00143969			23724	289.014	-0.6538	-0.117341	1.37304
				2217.11	30.8607	0.0802	0.0800817	0.246791	0.00267215			5967	278.216	-1.1654	-0.118815	2.41709	2.97665				12319.2	24.292	-0.1809	0.0878092	-0.507676	0.228798			15996.1	287.949	-0.6017	-0.117865	1.258	3.06825			20061.3	27.3232	0.0468	0.0821491	0.140388	0.00145069			23725	288.901	-0.6486	-0.114452	1.3965
				2218.12	31.0416	0.077	0.0890134	0.213169	0.00269183			5968.02	278.06	-1.162	-0.134232	2.13323	2.97636				12320.3	24.292	-0.1896	0.0795776	-0.587131	0.228752			15997.1	287.809	-0.6161	-0.121909	1.24538	3.06809			20062.3	27.3948	0.0466	0.0805672	0.142533	0.00146239			23726.1	288.901	-0.6484	-0.104639	1.52699
				2219.14	31.0416	0.0661	0.0796633	0.204471	0.00270974			5969.03	277.942	-1.1527	-0.130242	2.18099	2.97607				12321.3	24.3791	-0.2288	0.0806814	-0.698829	0.2287			15998.2	287.559	-0.5836	-0.146731	0.980127	3.06794			20063.4	27.4553	0.0492	0.0779303	0.155577	0.00147437			23727.1	288.635	-0.6705	-0.119834	1.37882
				2220.16	31.1328	0.0663	0.0799793	0.204279	0.0027263			5970.05	277.942	-1.1668	-0.114706	2.50667	2.97578				12322.3	24.4705	-0.2111	0.0896741	-0.580109	0.228645			15999.2	287.559	-0.6066	-0.118934	1.25686	3.0678			20064.4	27.4553	0.0347	0.0699842	0.122185	0.00148487			23728.1	288.635	-0.6587	-0.119822	1.35469
				2221.17	31.2222	0.0652	0.0797578	0.201448	0.00274276			5971.06	277.774	-1.1927	-0.121017	2.42869	2.97549				12323.3	24.5559	-0.1824	0.0822979	-0.546165	0.228595			16000.2	287.447	-0.6176	-0.120208	1.26609	3.06764			20065.4	27.5188	0.0425	0.0677779	0.154521	0.00149453			23729.1	288.396	-0.6712	-0.11927	1.38678
				2222.19	31.3143	0.0605	0.0806852	0.184778	0.00275849			5972.08	277.488	-1.1722	-0.129807	2.22531	2.97519				12324.3	24.6448	-0.2326	0.0827166	-0.692955	0.228544			16001.2	287.308	-0.6168	-0.122871	1.23704	3.06749			20066.4	27.6472	0.0384	0.0717763	0.131837	0.00150465			23730.1	288.396	-0.6772	-0.110742	1.50692
				2223.2	31.4058	0.0775	0.0804766	0.237312	0.00277575			5973.09	277.488	-1.1739	-0.129411	2.23536	2.9749				12325.3	24.7321	-0.2254	0.0915881	-0.606461	0.228488			16002.2	287.183	-0.6219	-0.12275	1.2485	3.06733			20067.4	27.7141	0.0236	0.0699872	0.0830962	0.00151241			23731.1	288.144	-0.6816	-0.12163	1.38094
				2224.22	31.4876	0.0863	0.0792615	0.26831	0.00279626			5974.11	277.359	-1.1876	-0.112574	2.59968	2.9746				12326.3	24.8184	-0.2093	0.0876617	-0.588365	0.228434			16003.2	287.072	-0.6322	-0.120917	1.28841	3.06718			20068.4	27.7141	0.0393	0.0615575	0.157326	0.00152029			23732.2	288.019	-0.6991	-0.122922	1.40151
				2225.23	31.5834	0.0739	0.0886914	0.205329	0.00281629			5975.12	277.204	-1.1896	-0.127846	2.29299	2.9743				12327.3	24.8184	-0.225	0.0783104	-0.708029	0.22838			16004.2	286.975	-0.6381	-0.119269	1.3184	3.06702			20069.5	27.7948	0.0481	0.0617989	0.191802	0.00153122			23733.2	287.879	-0.6989	-0.136668	1.26019
				2226.22	31.5834	0.09	0.0807812	0.274549	0.00283619			5976.14	277.062	-1.1947	-0.130275	2.25989	2.97401				12328.3	24.9023	-0.2396	0.0686627	-0.859912	0.228322			16005.3	286.837	-0.647	-0.121886	1.30809	3.06686			20070.5	27.8705	0.0379	0.0606489	0.153994	0.00154198			23734.2	287.768	-0.7106	-0.122694	1.42722
				2227.22	31.7605	0.0615	0.0890079	0.170269	0.00285485			5977.16	277.062	-1.2102	-0.113608	2.62505	2.97371				12329.4	24.9934	-0.2091	0.0693897	-0.742587	0.228266			16006.3	286.726	-0.6561	-0.120421	1.34262	3.06669			20071.5	27.9583	0.0452	0.0625354	0.178115	0.00155238			23735.2	287.642	-0.7087	-0.123976	1.40868
				2228.23	31.7605	0.069	0.0711188	0.239085	0.00287117			5978.17	276.778	-1.2098	-0.126182	2.36268	2.9734				12330.4	25.1677	-0.2119	0.0866248	-0.602805	0.228213			16007.3	286.726	-0.6451	-0.106686	1.49008	3.06653			20072.5	28.1153	0.0432	0.0711585	0.149605	0.00156311			23736.2	287.531	-0.7203	-0.134945	1.31536
				2229.25	31.8544	0.0706	0.0803987	0.216393	0.00288865			5979.19	276.623	-1.2158	-0.129851	2.3073	2.9731				12331.4	25.2499	-0.2407	0.0861276	-0.688687	0.228156			16008.3	286.311	-0.6566	-0.122802	1.3176	3.06637			20073.5	28.1925	0.0447	0.0729179	0.151064	0.00157394			23737.2	287.392	-0.713	-0.122381	1.4357
				2230.27	32.0238	0.073	0.0881296	0.204122	0.00290663			5980.2	276.623	-1.1975	-0.129864	2.27235	2.9728				12332.4	25.2499	-0.2153	0.0771016	-0.688127	0.228099			16009.3	286.311	-0.6633	-0.122814	1.33091	3.0662			20074.5	28.1925	0.0422	0.0729251	0.142601	0.0015848			23738.2	287.267	-0.7323	-0.134699	1.33972
				2231.28	32.0238	0.0774	0.0792917	0.240548	0.00292543			5981.22	276.521	-1.221	-0.123385	2.4386	2.97249				12333.4	25.4235	-0.1979	0.0858215	-0.568247	0.228048			16010.3	286.201	-0.662	-0.122725	1.32926	3.06604			20075.5	28.2804	0.0389	0.0753398	0.127237	0.00159496			23739.3	287.114	-0.7262	-0.126258	1.41738
				2232.3	32.2065	0.074	0.088254	0.206626	0.00294439			5982.23	276.328	-1.2183	-0.114267	2.62736	2.97219				12334.4	25.5165	-0.2479	0.0862196	-0.708531	0.227992			16011.4	286.091	-0.6656	-0.11989	1.3681	3.06587			20076.5	28.3575	0.0525	0.0702512	0.184159	0.0016064			23740.3	287.003	-0.7332	-0.1372	1.31691
				2233.31	32.2065	0.0836	0.0791958	0.260131	0.00296412			5983.22	276.174	-1.2268	-0.129827	2.32861	2.97189				12335.5	25.5984	-0.2773	0.0854418	-0.799774	0.227926			16012.4	285.788	-0.6821	-0.137397	1.22338	3.0657			20077.5	28.528	0.0442	0.0805055	0.135296	0.00161849			23741.3	286.892	-0.7331	-0.123704	1.46039
				2234.33	32.3026	0.0727	0.0806212	0.222215	0.00298366			5984.22	276.084	-1.2147	-0.126103	2.37373	2.97159				12336.5	25.6817	-0.2578	0.085	-0.747398	0.227859			16013.4	285.788	-0.6825	-0.126445	1.33012	3.06553			20078.5	28.6073	0.0455	0.08835	0.126909	0.00162972			23742.3	286.781	-0.7452	-0.122232	1.50237
				2235.34	32.3887	0.0693	0.0796518	0.2144	0.00300144			5985.23	275.93	-1.2155	-0.125977	2.37767	2.97129				12337.5	25.7685	-0.2443	0.0935496	-0.643531	0.227796			16014.4	285.678	-0.6797	-0.127737	1.31126	3.06536			20079.6	28.687	0.0463	0.0882473	0.129291	0.00164121			23743.3	286.657	-0.7602	-0.120751	1.55141
				2236.36	32.4799	0.0769	0.0884112	0.214342	0.00301972			5986.25	275.79	-1.2152	-0.125838	2.3797	2.97098				12338.5	25.7685	-0.2051	0.0852855	-0.592623	0.22774			16015.4	285.541	-0.7003	-0.128	1.34822	3.06519			20080.6	28.687	0.0497	0.0807706	0.151632	0.00165322			23744.3	286.518	-0.7668	-0.123378	1.53156
				2237.38	32.5632	0.0869	0.0790341	0.270953	0.00304023			5987.27	275.79	-1.2238	-0.125826	2.39678	2.97068				12339.5	25.8582	-0.2375	0.0851403	-0.687411	0.227685			16016.4	285.417	-0.7082	-0.129254	1.3502	3.06502			20081.6	28.7747	0.0495	0.0807557	0.15105	0.00166564			23745.3	286.394	-0.7605	-0.123269	1.52031
				2238.39	32.6565	0.082	0.0882111	0.229076	0.00306137			5988.28	275.496	-1.2255	-0.126837	2.38097	2.97037				12340.5	26.0297	-0.2163	0.0848828	-0.627949	0.227628			16017.4	285.266	-0.7065	-0.144148	1.20779	3.06484			20082.6	28.9411	0.0474	0.0814389	0.143428	0.00167776			23746.3	286.284	-0.7659	-0.12317	1.53234
				2239.41	32.7406	0.0823	0.0872657	0.232404	0.00308192			5989.3	275.496	-1.2247	-0.111554	2.70541	2.97006				12341.5	26.113	-0.2018	0.0849882	-0.585128	0.227576			16018.4	285.157	-0.7077	-0.114015	1.52959	3.06466			20083.6	29.0215	0.0463	0.0816247	0.139781	0.00168948			23747.4	286.284	-0.7705	-0.109432	1.73507
				2240.42	32.8227	0.0907	0.0786668	0.284121	0.00310358			5990.31	275.496	-1.2195	-0.111543	2.69418	2.96976				12342.6	26.2017	-0.2512	0.0937068	-0.660597	0.227519			16019.5	285.02	-0.7083	-0.127526	1.3687	3.06449			20084.6	29.0215	0.0455	0.0816166	0.137379	0.00170098			23748.4	286.008	-0.7715	-0.124306	1.52944
				2241.44	32.9222	0.078	0.0884523	0.217307	0.0031247			5991.33	275.203	-1.2355	-0.130379	2.3352	2.96945				12343.6	26.2017	-0.2519	0.0766237	-0.810127	0.227456			16020.5	284.897	-0.7211	-0.12877	1.37996	3.06431			20085.7	29.1738	0.0467	0.0879677	0.130822	0.00171251			23749.4	285.857	-0.7836	-0.124178	1.55503
				2242.45	33.0124	0.0785	0.079356	0.243769	0.00314427			5992.34	275.075	-1.23	-0.123897	2.44642	2.96914				12344.6	26.2876	-0.2367	0.0759275	-0.768222	0.227395			16021.5	284.788	-0.7216	-0.128672	1.38198	3.06413			20086.7	29.2662	0.049	0.0894762	0.134951	0.00172449			23750.4	285.733	-0.795	-0.125432	1.56188
				2243.47	33.0124	0.067	0.079356	0.208057	0.00316248			5993.36	275.075	-1.2281	-0.108343	2.79332	2.96884				12345.6	26.3765	-0.2348	0.0766089	-0.755278	0.227336			16022.5	284.474	-0.734	-0.129748	1.39406	3.06394			20087.7	29.3503	0.0407	0.080958	0.123886	0.00173572			23751.4	285.623	-0.7908	-0.124951	1.55961
				2244.48	33.1006	0.0736	0.0785733	0.230829	0.00318007			5994.38	274.846	-1.231	-0.121859	2.48936	2.96853				12346.6	26.461	-0.2462	0.0767339	-0.790658	0.227276			16023.5	284.474	-0.7315	-0.129748	1.38932	3.06376			20088.7	29.4457	0.0511	0.0825571	0.15253	0.0017472			23752.4	285.623	-0.7987	-0.11403	1.72605
				2245.5	33.1868	0.0769	0.0785851	0.241143	0.00319891			5995.39	274.694	-1.2382	-0.121709	2.50701	2.96822				12347.6	26.6297	-0.2215	0.0847928	-0.643729	0.227217			16024.5	284.379	-0.7332	-0.128296	1.4083	3.06358			20089.7	29.5367	0.0461	0.0836688	0.135777	0.00175937			23753.5	285.335	-0.8022	-0.13014	1.51901
				2246.52	33.3604	0.0767	0.086685	0.218041	0.00321813			5996.41	274.694	-1.2457	-0.107867	2.84585	2.96791				12348.7	26.7102	-0.2652	0.0927284	-0.704772	0.227156			16025.5	284.216	-0.7331	-0.130455	1.38481	3.06339			20090.7	29.5367	0.0341	0.0836688	0.100434	0.0017694			23754.5	285.225	-0.8117	-0.127324	1.57099
				2247.53	33.3604	0.0648	0.0784915	0.203442	0.00323583			5997.42	274.529	-1.2415	-0.124104	2.46518	2.9676				12349.6	26.7102	-0.2565	0.0841511	-0.751131	0.227093			16026.6	284.08	-0.7435	-0.131673	1.39147	3.06321			20091.8	29.6303	0.0365	0.0842379	0.106776	0.00177823			23755.5	285.116	-0.8119	-0.125857	1.5897
				2248.52	33.4578	0.0697	0.0791378	0.217039	0.00325215			5998.44	274.415	-1.2503	-0.10638	2.8963	2.96728				12350.6	26.7992	-0.2717	0.0761068	-0.879739	0.227028			16027.6	283.971	-0.7394	-0.127531	1.42874	3.06302			20092.8	29.7192	0.0394	0.0766142	0.126729	0.00178773			23756.5	284.993	-0.8154	-0.127107	1.58084
				2249.53	33.5406	0.077	0.0790084	0.240163	0.0032705			5999.45	274.264	-1.2476	-0.121337	2.53378	2.96697				12351.7	26.8827	-0.2674	0.0761361	-0.865483	0.22696			16028.6	283.849	-0.7458	-0.128771	1.42722	3.06284			20093.8	29.8077	0.0362	0.0774124	0.115235	0.00179719			23757.5	284.993	-0.8154	-0.127095	1.581
				2250.55	33.6339	0.1045	0.0801146	0.321435	0.00329322			6000.47	274.15	-1.2447	-0.132542	2.31418	2.96666				12352.7	26.971	-0.2669	0.0760995	-0.86428	0.226894			16029.6	283.551	-0.7657	-0.144644	1.30451	3.06265			20094.8	29.9049	0.046	0.0872444	0.12993	0.00180717			23758.5	284.706	-0.8252	-0.1282	1.5862
				2251.56	33.7175	0.0859	0.0785462	0.269498	0.00331706			6001.48	274.15	-1.2515	-0.103673	2.97478	2.96635				12353.7	27.0529	-0.5445	0.0841968	-1.59364	0.226792			16030.6	283.429	-0.7685	-0.144516	1.31044	3.06246			20095.8	29.9964	0.0316	0.0812474	0.0958441	0.00181687			23759.5	284.611	-0.8071	-0.122696	1.62101
				2252.58	33.7932	0.086	0.077116	0.274816	0.00333856			6002.5	273.859	-1.2591	-0.119722	2.59163	2.96603				12354.7	27.137	-0.2326	0.0840251	-0.682164	0.226695			16031.6	283.429	-0.7766	-0.13375	1.43084	3.06226			20096.8	30.0877	0.0413	0.0811398	0.125431	0.001826			23760.6	284.474	-0.8207	-0.123924	1.63198
				2253.59	33.8904	0.0806	0.0867111	0.229059	0.00335941			6003.52	273.859	-1.2297	-0.119711	2.53136	2.96572				12355.7	27.2216	-0.5932	0.0835915	-1.74875	0.226591			16032.7	283.146	-0.7697	-0.1308	1.45012	3.06207			20097.8	30.1771	0.0393	0.0816662	0.118587	0.00183609			23761.6	284.311	-0.8281	-0.129195	1.57953
				2254.61	33.9829	0.0873	0.0871368	0.246888	0.00338041			6004.53	273.759	-1.2245	-0.107119	2.81696	2.96542				12356.7	27.2216	-0.2928	0.0752429	-0.958945	0.226481			16033.7	283.065	-0.7725	-0.138765	1.37185	3.06188			20098.8	30.1771	0.0485	0.072238	0.165449	0.00184707			23762.6	284.188	-0.8421	-0.141679	1.46469
				2255.62	34.0655	0.0635	0.0867881	0.180302	0.00339929			6005.52	273.62	-1.25	-0.106084	2.90368	2.96512				12357.8	27.4001	-0.2624	0.0762034	-0.84855	0.226411			16034.7	283.065	-0.7823	-0.129369	1.49015	3.06168			20099.8	30.3626	0.0485	0.0815684	0.146524	0.00185921			23763.6	284.053	-0.852	-0.126835	1.65535
				2256.64	34.1642	0.0662	0.0793886	0.205489	0.00341552			6006.53	273.494	-1.2423	-0.118509	2.58324	2.9648				12358.8	27.4835	-0.2777	0.0764837	-0.894736	0.226344			16035.7	282.93	-0.8156	-0.126585	1.58775	3.06148			20100.9	30.4492	0.0283	0.0901225	0.0773822	0.00186881			23764.6	283.93	-0.8519	-0.128084	1.63901
				2257.66	34.2477	0.0803	0.0876346	0.225802	0.00343385			6007.55	273.331	-1.2428	-0.11836	2.58751	2.96449				12359.8	27.5647	-0.2692	0.0842673	-0.787235	0.226275			16036.7	282.661	-0.8329	-0.140128	1.46472	3.06128			20101.9	30.4492	0.0391	0.080884	0.119125	0.00187725			23765.6	283.781	-0.8538	-0.132008	1.59384
				2258.67	34.3394	0.0833	0.0868098	0.236464	0.00345433			6008.56	273.331	-1.2477	-0.107101	2.8708	2.96418				12360.8	27.6481	-0.3029	0.083593	-0.89293	0.226204			16037.7	282.661	-0.8063	-0.129594	1.5332	3.06108			20102.9	30.5363	0.0362	0.0806923	0.110551	0.00188668			23766.6	283.687	-0.8543	-0.129221	1.62916
				2259.69	34.4211	0.0836	0.086687	0.237651	0.00347522			6009.58	273.067	-1.2524	-0.118133	2.61251	2.96387				12361.8	27.7356	-0.2783	0.0839726	-0.816702	0.226131			16038.7	282.365	-0.8261	-0.14676	1.38711	3.06088			20103.9	30.5363	0.0452	0.0719556	0.154797	0.00189686			23767.6	283.551	-0.8639	-0.142615	1.49274
				2260.7	34.515	0.0904	0.0867605	0.256764	0.00349698			6010.59	273.067	-1.2514	-0.106894	2.8849	2.96355				12362.8	27.8182	-0.2842	0.0834197	-0.839544	0.22606			16039.7	282.258	-0.8158	-0.127883	1.57202	3.06067			20104.9	30.6816	0.0473	0.0764799	0.152406	0.00190844			23768.6	283.416	-0.8612	-0.127606	1.66311
				2261.72	34.5934	0.0729	0.0862534	0.208276	0.00351742			6011.61	272.955	-1.2401	-0.118035	2.58902	2.96324				12363.8	27.8994	-0.231	0.0833478	-0.682977	0.225996			16040.7	282.258	-0.8253	-0.115857	1.7554	3.06047			20105.9	30.7655	0.0507	0.0757231	0.164994	0.00192071			23769.7	283.254	-0.8684	-0.134207	1.59453
				2262.73	34.6936	0.0693	0.0886599	0.192617	0.00353521			6012.62	272.817	-1.2235	-0.102963	2.92827	2.96293				12364.9	27.9892	-0.2844	0.083911	-0.835216	0.225931			16041.8	282.258	-0.8391	-0.115857	1.78476	3.06026			20107	30.8433	0.0458	0.0743974	0.151704	0.00193277			23770.7	283.159	-0.8744	-0.130072	1.65658
				2263.75	34.6936	0.0718	0.0790941	0.223701	0.00355287			6013.64	272.717	-1.2444	-0.11284	2.71761	2.96263				12365.9	28.0686	-0.2431	0.083397	-0.718327	0.225865			16042.8	281.843	-0.8446	-0.128833	1.61552	3.06005			20108	30.9324	0.0526	0.0743659	0.174301	0.00194509			23771.7	283.011	-0.8804	-0.128576	1.68737
				2264.77	34.7715	0.0689	0.077642	0.218681	0.00357048			6014.66	272.717	-1.2305	-0.102884	2.94728	2.96232				12366.9	28.0686	-0.2966	0.0833888	-0.876499	0.225798			16043.8	281.683	-0.8594	-0.1367	1.54923	3.05983			20109	31.0142	0.0371	0.0824252	0.110918	0.00195631			23772.7	282.89	-0.8937	-0.128087	1.71939
				2265.78	34.8659	0.0851	0.0788096	0.266096	0.00358974			6015.67	272.717	-1.2344	-0.0889327	3.42045	2.96201				12367.9	28.0686	-0.2842	0.0658241	-1.06396	0.225725			16044.8	281.683	-0.8425	-0.1367	1.51876	3.05962			20110	31.1009	0.0477	0.072693	0.161701	0.00196693			23773.7	282.755	-0.8951	-0.127757	1.72653
				2266.8	34.954	0.0754	0.0777718	0.238912	0.00360983			6016.69	272.33	-1.2329	-0.11464	2.6502	2.9617				12368.9	28.3193	-0.3009	0.0823021	-0.900947	0.225652			16045.8	281.576	-0.8471	-0.133917	1.55879	3.05941			20111	31.1913	0.0285	0.073057	0.0961327	0.00197647			23774.7	282.634	-0.8983	-0.127649	1.73418
				2267.81	35.126	0.0738	0.0864763	0.210304	0.00362851			6017.7	272.33	-1.2387	-0.0985624	3.09701	2.96139				12369.9	28.4051	-0.312	0.082739	-0.929249	0.225575			16046.8	281.443	-0.8566	-0.120128	1.7572	3.0592			20112	31.1913	0.0446	0.0730642	0.150424	0.00198561			23775.8	282.352	-0.9042	-0.140725	1.58337
				2268.83	35.126	0.0703	0.0774518	0.223672	0.00364653			6018.72	272.18	-1.2297	-0.113283	2.675	2.96108				12371	28.4913	-0.3172	0.0830189	-0.941552	0.225497			16047.8	281.296	-0.8568	-0.134374	1.57128	3.05898			20113	31.271	0.0319	0.0723434	0.108662	0.00199518			23776.8	282.352	-0.9065	-0.131377	1.70034
				2269.81	35.2167	0.0576	0.0785857	0.18062	0.00366206			6019.73	272.068	-1.23	-0.0983753	3.08111	2.96077				12371.9	28.4913	-0.3231	0.0746341	-1.06681	0.225419			16048.9	281.163	-0.8524	-0.118383	1.77436	3.05877			20114.1	31.4529	0.0415	0.0902422	0.113325	0.00200437			23777.8	282.231	-0.9075	-0.129943	1.721
				2270.81	35.3038	0.0698	0.0780168	0.220473	0.00367775			6020.75	271.932	-1.2373	-0.111845	2.72612	2.96046				12373	28.6575	-0.2913	0.0828978	-0.865936	0.225342			16049.9	280.871	-0.8739	-0.136599	1.57653	3.05855			20115.1	31.5417	0.0364	0.0846859	0.10592	0.00201412			23778.8	282.071	-0.9113	-0.132454	1.69545
				2271.83	35.3967	0.0524	0.0794629	0.162501	0.00369304			6021.77	271.82	-1.2425	-0.111726	2.7405	2.96015				12374	28.7337	-0.2936	0.082397	-0.878077	0.225269			16050.9	280.871	-0.8769	-0.136586	1.5821	3.05833			20116.1	31.5417	0.0359	0.0766568	0.115407	0.00202289			23779.8	281.99	-0.9245	-0.124387	1.83155
				2272.84	35.4692	0.059	0.0767132	0.189527	0.00370698			6022.78	271.708	-1.228	-0.109177	2.77176	2.95984				12375	28.8274	-0.326	0.0827881	-0.97037	0.225191			16051.9	280.646	-0.8817	-0.158793	1.36829	3.05811			20117.1	31.6298	0.0346	0.0777913	0.109606	0.00203158			23780.8	281.857	-0.9375	-0.128269	1.8011
[truncated: 3,397 more rows]
[truncated: 1 more columns]

## Sheet: Fig. 7
Relative time (s)	Temp. (K)	Current (A, before irradiation/cooling)	Current density (nA/cm^2)	Integration (microC/cm^2)	Polarization Change (microC/cm^2)		Relative time (s)	Temp. (K)	Current (A, after irradiation/heating)	Current density (nA/cm^2)	Integration (microC/cm^2)	Polarization Change (microC/cm^2)	sample area	0.3430 mm^2		Relative time (s)	Temp. (K)	Current (A, before irradiation/cooling)	Current density (nA/cm^2)	Integration (microC/cm^2)	Polarization Change (microC/cm^2)		Relative time (s)	Temp. (K)	Current (A, after irradiation/heating)	Current density (nA/cm^2)	Integration (microC/cm^2)	Polarization Change (microC/cm^2)	sample area	0.5478 mm^2
[truncated: 9,448 more rows]

[truncated: 14 more sheets: Fig. S1, Fig. S3, Fig. S4, Fig. S6, Fig. S7, Fig. S10, Fig. S11, Fig. S12, Fig. S13, Fig. S14, Fig. S15, Fig. S16 & S17, Fig. S18, Fig. S19]
